# Supplementary material for: (E)-1-(1H-Benzotriazol-1-yl 3-oxide)-3-methoxy­but-2-en-1-one
Source: Acta Crystallogr Sect E Struct Rep Online. 2009 Dec 4;66(Pt 1):o13. doi: 10.1107/S1600536809050442 (PMC2980092; doi:10.1107/S1600536809050442)
Supplement: Supplementary file 1 [file e-66-00o13-sup1.cif]

##############################################################################
###                                                                        ###
###        Electronic paper (Acta Crystallographica Section E)             ###
###                                                                        ###
##############################################################################
#                                                                            #
# This CIF contains the data in a paper accepted for publication in Acta     #
# Crystallographica Section E. It conforms to the requirements of Notes      #
# for Authors for Section E, and has been peer reviewed under the auspices   #
# of the IUCr Commission on Journals.                                        #
#                                                                            #
# Full details of the Crystallographic Information File format               #
# are given in the paper "The Crystallographic Information File (CIF):       #
# a New Standard Archive File for Crystallography" by S. R. Hall, F. H.      #
# Allen and I. D. Brown [Acta Cryst. (1991), A47, 655-685].                  #
#                                                                            #
# The current version of the core CIF dictionary is obtainable from          #
# ftp://ftp.iucr.org/pub/cif_core.dic. The current version number is 2.4.    #
#                                                                            #
# Software is freely available for graphical display of the structure(s) in  #
# this CIF.  For information consult the CIF home page http://www.iucr.org/  #
# cif/home.html                                                              #
#                                                                            #
# This file may be used for bona fide research purposes within the           #
# scientific community so long as proper attribution is given to the journal # 
# article from which it was obtained.                                        #
#                                                                            #
##############################################################################
                                             
data_I
_audit_creation_method     SHELXL-97
_chemical_name_systematic
;
(<i>E</i>)-1-(1<i>H</i>-Benzotriazol-1-yl 3-oxide)-3-methoxybut-2-en-1-one
;
_chemical_name_common     ?
_chemical_formula_moiety     'C11 H11 N3 O3'
_chemical_formula_sum     'C11 H11 N3 O3'
_chemical_formula_iupac     'C11 H11 N3 O3'
_chemical_formula_weight     233.23
_chemical_melting_point     ?
_symmetry_cell_setting     Monoclinic
_symmetry_space_group_name_H-M     'P 21/c'
_symmetry_space_group_name_Hall     '-P 2ybc'
loop_
    _symmetry_equiv_pos_as_xyz
    'x, y, z'
    '-x, y+1/2, -z+1/2'
    '-x, -y, -z'
    'x, -y-1/2, z-1/2'
_cell_length_a     14.011(3)
_cell_length_b     10.014(2)
_cell_length_c     15.699(3)
_cell_angle_alpha     90.00
_cell_angle_beta     100.13(3)
_cell_angle_gamma     90.00
_cell_volume     2168.3(8)
_cell_formula_units_Z     8
_cell_measurement_reflns_used     6607
_cell_measurement_theta_min     1.3177
_cell_measurement_theta_max     27.4838
_cell_measurement_temperature     173(2)
_exptl_crystal_description     block
_exptl_crystal_colour     colourless
_exptl_crystal_size_max     0.40
_exptl_crystal_size_mid     0.40
_exptl_crystal_size_min     0.30
_exptl_crystal_density_diffrn     1.429
_exptl_crystal_density_meas     ?
_exptl_crystal_density_method     'not measured'
_exptl_crystal_F_000     976
_exptl_absorpt_coefficient_mu     0.107
_exptl_absorpt_correction_type     multi-scan
_exptl_absorpt_process_details     '(CrystalClear; Rigaku, 2007)'
_exptl_absorpt_correction_T_min     0.9585
_exptl_absorpt_correction_T_max     0.9686
_exptl_special_details
;
;
_diffrn_ambient_temperature     173(2)
_diffrn_radiation_type     MoK\a
_diffrn_radiation_wavelength     0.71073
_diffrn_radiation_source     'Sealed Tube'
_diffrn_radiation_monochromator     'Graphite Monochromator'
_diffrn_measurement_device_type     'Rigaku Mercury CCD/AFC'
_diffrn_measurement_method     '\f and \w'
_diffrn_detector_area_resol_mean     ?
_diffrn_reflns_number     15367
_diffrn_reflns_av_R_equivalents     0.0500
_diffrn_reflns_av_sigmaI/netI     0.0411
_diffrn_reflns_theta_min     1.48
_diffrn_reflns_theta_max     25.01
_diffrn_reflns_theta_full     25.01
_diffrn_measured_fraction_theta_max     0.986
_diffrn_measured_fraction_theta_full     0.986
_diffrn_reflns_limit_h_min     -11
_diffrn_reflns_limit_h_max     16
_diffrn_reflns_limit_k_min     -11
_diffrn_reflns_limit_k_max     11
_diffrn_reflns_limit_l_min     -18
_diffrn_reflns_limit_l_max     18
_diffrn_standards_number     0
_diffrn_standards_interval_count     .
_diffrn_standards_interval_time     .
_diffrn_standards_decay_%     ?
_refine_special_details
;
Refinement of <i>F</i>^2^ against ALL reflections. The weighted <i>R</i>-factor
<i>wR</i> and goodness of fit <i>S</i> are based on <i>F</i>^2^, conventional
<i>R</i>-factors <i>R</i> are based on <i>F</i>, with <i>F</i> set to zero for
negative <i>F</i>^2^. The threshold expression of <i>F</i>^2^ >
\s(<i>F</i>^2^) is used only for calculating <i>R</i>-factors(gt) <i>etc</i>.
and is not relevant to the choice of reflections for refinement.
<i>R</i>-factors based on <i>F</i>^2^ are statistically about twice as large
as those based on <i>F</i>, and <i>R</i>- factors based on ALL data will be
even larger.
;
_reflns_number_total     3771
_reflns_number_gt     3564
_reflns_threshold_expression     I>2sigma(I)
_refine_ls_structure_factor_coef     Fsqd
_refine_ls_matrix_type     full
_refine_ls_R_factor_all     0.0675
_refine_ls_R_factor_gt     0.0629
_refine_ls_wR_factor_gt     0.1375
_refine_ls_wR_factor_ref     0.1406
_refine_ls_goodness_of_fit_ref     1.167
_refine_ls_restrained_S_all     1.167
_refine_ls_number_reflns     3771
_refine_ls_number_parameters     308
_refine_ls_number_restraints     0
_refine_ls_hydrogen_treatment     constr
_refine_ls_weighting_scheme     calc
_refine_ls_weighting_details
         'calc w=1/[\s^2^(Fo^2^)+(0.0470P)^2^+1.4328P] where P=(Fo^2^+2Fc^2^)/3'
_atom_sites_solution_hydrogens     geom
_atom_sites_solution_primary     direct
_atom_sites_solution_secondary     difmap
_refine_ls_shift/su_max     0.000
_refine_ls_shift/su_mean     0.000
_refine_diff_density_max     0.362
_refine_diff_density_min     -0.282
_refine_ls_extinction_method     'SHELXL97 (Sheldrick, 2008)'
_refine_ls_extinction_coef     0.0028(7)
_refine_ls_extinction_expression
                                  'Fc^*^=kFc[1+0.001xFc^2^\l^3^/sin(2\q)]^-1/4^'
loop_
    _atom_type_symbol
    _atom_type_description
    _atom_type_scat_dispersion_real
    _atom_type_scat_dispersion_imag
    _atom_type_scat_source
    'C' 'C' 0.0033 0.0016
                         'International Tables Vol C Tables 4.2.6.8 and 6.1.1.4'
    'H' 'H' 0.0000 0.0000
                         'International Tables Vol C Tables 4.2.6.8 and 6.1.1.4'
    'N' 'N' 0.0061 0.0033
                         'International Tables Vol C Tables 4.2.6.8 and 6.1.1.4'
    'O' 'O' 0.0106 0.0060
                         'International Tables Vol C Tables 4.2.6.8 and 6.1.1.4'
_computing_data_collection     'CrystalClear (Rigaku, 2007)'
_computing_cell_refinement     'CrystalClear (Rigaku, 2007)'
_computing_data_reduction     'CrystalClear (Rigaku, 2007)'
_computing_structure_solution     'SHELXS97 (Sheldrick, 2008)'
_computing_structure_refinement     'SHELXL97 (Sheldrick, 2008)'
_computing_molecular_graphics     'SHELXTL (Sheldrick, 2008)'
_computing_publication_material     'SHELXTL (Sheldrick, 2008)'
loop_
    _atom_site_type_symbol
    _atom_site_label
    _atom_site_fract_x
    _atom_site_fract_y
    _atom_site_fract_z
    _atom_site_U_iso_or_equiv
    _atom_site_adp_type
    _atom_site_calc_flag
    _atom_site_refinement_flags
    _atom_site_occupancy
    _atom_site_disorder_assembly
    _atom_site_disorder_group
    O O1 0.05575(14) 1.36306(16) -0.08605(11) 0.0400(5) Uani d . 1 . .
    O O2 0.14314(14) 0.85371(17) 0.05299(11) 0.0411(5) Uani d . 1 . .
    O O3 0.18500(13) 0.72121(18) -0.19749(12) 0.0436(5) Uani d . 1 . .
    O O4 0.45305(13) -0.36283(16) -0.08904(11) 0.0387(4) Uani d . 1 . .
    O O5 0.33528(13) 0.14842(17) -0.00327(10) 0.0383(4) Uani d . 1 . .
    O O6 0.32908(13) 0.26568(17) -0.26560(11) 0.0380(4) Uani d . 1 . .
    N N1 0.07616(14) 1.25933(19) -0.03951(12) 0.0297(5) Uani d . 1 . .
    N N2 0.09586(14) 1.14406(18) -0.07177(12) 0.0292(4) Uani d . 1 . .
    N N3 0.11216(14) 1.05828(19) -0.00260(11) 0.0272(4) Uani d . 1 . .
    N N4 0.43065(14) -0.25590(19) -0.05301(12) 0.0282(4) Uani d . 1 . .
    N N5 0.40993(14) -0.14465(19) -0.09592(12) 0.0286(4) Uani d . 1 . .
    N N6 0.38814(13) -0.05422(19) -0.03598(11) 0.0264(4) Uani d . 1 . .
    C C1 0.10201(16) 1.1226(2) 0.07363(14) 0.0278(5) Uani d . 1 . .
    C C2 0.10832(17) 1.0824(3) 0.15936(15) 0.0341(6) Uani d . 1 . .
    H H2B 0.1237 0.9932 0.1773 0.041 Uiso calc R 1 . .
    C C3 0.09079(18) 1.1801(3) 0.21672(15) 0.0375(6) Uani d . 1 . .
    H H3A 0.0940 1.1566 0.2758 0.045 Uiso calc R 1 . .
    C C4 0.06852(18) 1.3119(3) 0.19175(16) 0.0377(6) Uani d . 1 . .
    H H4A 0.0574 1.3748 0.2343 0.045 Uiso calc R 1 . .
    C C5 0.06218(17) 1.3534(2) 0.10725(16) 0.0337(6) Uani d . 1 . .
    H H5B 0.0473 1.4428 0.0895 0.040 Uiso calc R 1 . .
    C C6 0.07931(16) 1.2541(2) 0.05007(14) 0.0280(5) Uani d . 1 . .
    C C7 0.13675(16) 0.9212(2) -0.01186(15) 0.0286(5) Uani d . 1 . .
    C C8 0.15008(16) 0.8828(2) -0.09752(15) 0.0302(5) Uani d . 1 . .
    H H8A 0.1417 0.9484 -0.1419 0.036 Uiso calc R 1 . .
    C C9 0.17412(17) 0.7568(2) -0.11732(16) 0.0336(6) Uani d . 1 . .
    C C10 0.1935(2) 0.6417(3) -0.0578(2) 0.0485(7) Uani d . 1 . .
    H H10A 0.2091 0.5631 -0.0900 0.073 Uiso calc R 1 . .
    H H10B 0.1358 0.6232 -0.0323 0.073 Uiso calc R 1 . .
    H H10C 0.2482 0.6625 -0.0118 0.073 Uiso calc R 1 . .
    C C11 0.1690(2) 0.8191(3) -0.26569(18) 0.0473(7) Uani d . 1 . .
    H H11A 0.1797 0.7781 -0.3199 0.071 Uiso calc R 1 . .
    H H11B 0.2143 0.8937 -0.2509 0.071 Uiso calc R 1 . .
    H H11C 0.1023 0.8522 -0.2726 0.071 Uiso calc R 1 . .
    C C12 0.39549(16) -0.1127(2) 0.04485(14) 0.0271(5) Uani d . 1 . .
    C C13 0.38077(17) -0.0679(3) 0.12604(15) 0.0326(6) Uani d . 1 . .
    H H13A 0.3613 0.0211 0.1350 0.039 Uiso calc R 1 . .
    C C14 0.39604(18) -0.1599(3) 0.19193(16) 0.0368(6) Uani d . 1 . .
    H H14A 0.3867 -0.1329 0.2479 0.044 Uiso calc R 1 . .
    C C15 0.42483(18) -0.2921(3) 0.18018(16) 0.0367(6) Uani d . 1 . .
    H H15A 0.4350 -0.3513 0.2282 0.044 Uiso calc R 1 . .
    C C16 0.43866(17) -0.3378(2) 0.10031(15) 0.0333(6) Uani d . 1 . .
    H H16A 0.4572 -0.4271 0.0911 0.040 Uiso calc R 1 . .
    C C17 0.42345(16) -0.2437(2) 0.03457(14) 0.0273(5) Uani d . 1 . .
    C C18 0.35556(16) 0.0780(2) -0.06071(15) 0.0293(5) Uani d . 1 . .
    C C19 0.35254(16) 0.1095(2) -0.15081(15) 0.0289(5) Uani d . 1 . .
    H H19A 0.3658 0.0412 -0.1891 0.035 Uiso calc R 1 . .
    C C20 0.33127(17) 0.2343(2) -0.18219(15) 0.0307(5) Uani d . 1 . .
    C C21 0.3085(2) 0.3529(2) -0.13222(18) 0.0404(6) Uani d . 1 . .
    H H21A 0.2960 0.4300 -0.1710 0.061 Uiso calc R 1 . .
    H H21B 0.3637 0.3723 -0.0862 0.061 Uiso calc R 1 . .
    H H21C 0.2510 0.3344 -0.1066 0.061 Uiso calc R 1 . .
    C C22 0.3452(2) 0.1631(3) -0.32498(16) 0.0415(6) Uani d . 1 . .
    H H22A 0.3413 0.2015 -0.3829 0.062 Uiso calc R 1 . .
    H H22B 0.2957 0.0936 -0.3265 0.062 Uiso calc R 1 . .
    H H22C 0.4096 0.1240 -0.3062 0.062 Uiso calc R 1 . .
loop_
    _atom_site_aniso_label
    _atom_site_aniso_U_11
    _atom_site_aniso_U_22
    _atom_site_aniso_U_33
    _atom_site_aniso_U_12
    _atom_site_aniso_U_13
    _atom_site_aniso_U_23
    O1 0.0628(12) 0.0248(9) 0.0349(9) 0.0044(8) 0.0158(9) 0.0052(8)
    O2 0.0557(12) 0.0323(10) 0.0359(10) 0.0058(8) 0.0098(8) 0.0062(8)
    O3 0.0470(11) 0.0364(10) 0.0493(11) -0.0006(8) 0.0138(9) -0.0164(9)
    O4 0.0562(11) 0.0268(9) 0.0349(9) 0.0079(8) 0.0128(8) -0.0030(7)
    O5 0.0519(11) 0.0336(9) 0.0302(9) 0.0057(8) 0.0090(8) -0.0069(8)
    O6 0.0448(10) 0.0327(10) 0.0388(10) 0.0074(8) 0.0132(8) 0.0094(8)
    N1 0.0380(11) 0.0234(10) 0.0289(10) -0.0006(8) 0.0090(9) -0.0008(8)
    N2 0.0380(11) 0.0235(10) 0.0266(10) -0.0004(8) 0.0075(8) 0.0001(8)
    N3 0.0335(11) 0.0257(10) 0.0231(9) 0.0003(8) 0.0066(8) 0.0001(8)
    N4 0.0330(11) 0.0247(10) 0.0279(10) 0.0001(8) 0.0082(8) 0.0003(8)
    N5 0.0352(11) 0.0260(10) 0.0255(10) 0.0011(8) 0.0078(8) -0.0011(8)
    N6 0.0306(10) 0.0257(10) 0.0232(9) -0.0003(8) 0.0054(8) -0.0001(8)
    C1 0.0260(12) 0.0314(13) 0.0264(12) -0.0019(10) 0.0057(9) -0.0021(10)
    C2 0.0334(13) 0.0417(14) 0.0271(12) 0.0033(11) 0.0050(10) 0.0032(11)
    C3 0.0367(14) 0.0526(16) 0.0235(12) -0.0021(12) 0.0063(10) -0.0025(11)
    C4 0.0358(13) 0.0477(16) 0.0301(13) -0.0028(12) 0.0073(11) -0.0125(12)
    C5 0.0331(13) 0.0307(13) 0.0376(13) -0.0031(10) 0.0068(11) -0.0073(11)
    C6 0.0310(12) 0.0288(12) 0.0246(11) -0.0039(10) 0.0056(10) -0.0026(10)
    C7 0.0272(12) 0.0248(12) 0.0341(13) -0.0010(9) 0.0066(10) 0.0006(10)
    C8 0.0305(12) 0.0269(12) 0.0334(13) -0.0014(10) 0.0064(10) -0.0017(10)
    C9 0.0276(12) 0.0302(13) 0.0433(14) -0.0027(10) 0.0073(11) -0.0075(11)
    C10 0.0504(17) 0.0285(14) 0.0657(19) 0.0052(12) 0.0080(15) -0.0031(13)
    C11 0.0534(17) 0.0480(17) 0.0427(15) -0.0070(14) 0.0149(13) -0.0159(13)
    C12 0.0250(11) 0.0314(13) 0.0243(11) -0.0047(9) 0.0029(9) 0.0002(10)
    C13 0.0374(13) 0.0348(13) 0.0265(12) -0.0012(11) 0.0085(10) -0.0040(10)
    C14 0.0387(14) 0.0459(15) 0.0267(12) -0.0043(12) 0.0084(11) -0.0023(11)
    C15 0.0402(14) 0.0419(15) 0.0285(12) -0.0060(12) 0.0073(11) 0.0068(11)
    C16 0.0334(13) 0.0321(13) 0.0343(13) -0.0046(10) 0.0060(11) 0.0032(11)
    C17 0.0290(12) 0.0296(12) 0.0235(11) -0.0043(9) 0.0049(9) -0.0016(9)
    C18 0.0281(12) 0.0259(12) 0.0332(13) -0.0009(9) 0.0035(10) -0.0028(10)
    C19 0.0313(12) 0.0269(12) 0.0285(12) -0.0010(10) 0.0047(10) -0.0013(10)
    C20 0.0277(12) 0.0312(13) 0.0344(13) 0.0002(10) 0.0085(10) 0.0023(10)
    C21 0.0433(15) 0.0274(13) 0.0523(16) 0.0035(11) 0.0131(13) 0.0013(12)
    C22 0.0553(17) 0.0390(15) 0.0317(13) 0.0053(12) 0.0118(12) 0.0062(11)
_geom_special_details
;
All e.s.d.'s (except the e.s.d. in the dihedral angle between two l.s. planes)
are estimated using the full covariance matrix. The cell e.s.d.'s are taken
into account individually in the estimation of e.s.d.'s in distances, angles
and torsion angles; correlations between e.s.d.'s in cell parameters are only
used when they are defined by crystal symmetry. An approximate (isotropic)
treatment of cell e.s.d.'s is used for estimating e.s.d.'s involving l.s.
planes.
;
loop_
    _geom_bond_atom_site_label_1
    _geom_bond_atom_site_label_2
    _geom_bond_site_symmetry_2
    _geom_bond_distance
    _geom_bond_publ_flag
    O1 N1 . 1.273(2) ?
    O2 C7 . 1.212(3) ?
    O3 C9 . 1.342(3) ?
    O3 C11 . 1.440(3) ?
    O4 N4 . 1.276(2) ?
    O5 C18 . 1.217(3) ?
    O6 C20 . 1.342(3) ?
    O6 C22 . 1.431(3) ?
    N1 N2 . 1.309(3) ?
    N1 C6 . 1.400(3) ?
    N2 N3 . 1.372(3) ?
    N3 C1 . 1.388(3) ?
    N3 C7 . 1.429(3) ?
    N4 N5 . 1.308(3) ?
    N4 C17 . 1.401(3) ?
    N5 N6 . 1.378(3) ?
    N6 C12 . 1.385(3) ?
    N6 C18 . 1.432(3) ?
    C1 C6 . 1.389(3) ?
    C1 C2 . 1.393(3) ?
    C2 C3 . 1.381(4) ?
    C2 H2B . 0.9500 ?
    C3 C4 . 1.396(4) ?
    C3 H3A . 0.9500 ?
    C4 C5 . 1.378(4) ?
    C4 H4A . 0.9500 ?
    C5 C6 . 1.389(3) ?
    C5 H5B . 0.9500 ?
    C7 C8 . 1.442(3) ?
    C8 C9 . 1.356(3) ?
    C8 H8A . 0.9500 ?
    C9 C10 . 1.478(4) ?
    C10 H10A . 0.9800 ?
    C10 H10B . 0.9800 ?
    C10 H10C . 0.9800 ?
    C11 H11A . 0.9800 ?
    C11 H11B . 0.9800 ?
    C11 H11C . 0.9800 ?
    C12 C17 . 1.386(3) ?
    C12 C13 . 1.400(3) ?
    C13 C14 . 1.373(3) ?
    C13 H13A . 0.9500 ?
    C14 C15 . 1.406(4) ?
    C14 H14A . 0.9500 ?
    C15 C16 . 1.380(3) ?
    C15 H15A . 0.9500 ?
    C16 C17 . 1.385(3) ?
    C16 H16A . 0.9500 ?
    C18 C19 . 1.442(3) ?
    C19 C20 . 1.357(3) ?
    C19 H19A . 0.9500 ?
    C20 C21 . 1.488(3) ?
    C21 H21A . 0.9800 ?
    C21 H21B . 0.9800 ?
    C21 H21C . 0.9800 ?
    C22 H22A . 0.9800 ?
    C22 H22B . 0.9800 ?
    C22 H22C . 0.9800 ?
loop_
    _geom_angle_atom_site_label_1
    _geom_angle_atom_site_label_2
    _geom_angle_atom_site_label_3
    _geom_angle_site_symmetry_1
    _geom_angle_site_symmetry_3
    _geom_angle
    _geom_angle_publ_flag
    C9 O3 C11 . . 119.2(2) ?
    C20 O6 C22 . . 119.25(19) ?
    O1 N1 N2 . . 122.60(18) ?
    O1 N1 C6 . . 124.83(19) ?
    N2 N1 C6 . . 112.57(18) ?
    N1 N2 N3 . . 105.25(17) ?
    N2 N3 C1 . . 111.34(18) ?
    N2 N3 C7 . . 122.05(18) ?
    C1 N3 C7 . . 126.62(19) ?
    O4 N4 N5 . . 122.44(18) ?
    O4 N4 C17 . . 125.01(19) ?
    N5 N4 C17 . . 112.55(18) ?
    N4 N5 N6 . . 105.29(16) ?
    N5 N6 C12 . . 110.97(18) ?
    N5 N6 C18 . . 121.38(18) ?
    C12 N6 C18 . . 127.49(19) ?
    N3 C1 C6 . . 105.28(19) ?
    N3 C1 C2 . . 134.4(2) ?
    C6 C1 C2 . . 120.3(2) ?
    C3 C2 C1 . . 115.9(2) ?
    C3 C2 H2B . . 122.0 ?
    C1 C2 H2B . . 122.0 ?
    C2 C3 C4 . . 122.9(2) ?
    C2 C3 H3A . . 118.5 ?
    C4 C3 H3A . . 118.5 ?
    C5 C4 C3 . . 121.9(2) ?
    C5 C4 H4A . . 119.0 ?
    C3 C4 H4A . . 119.0 ?
    C4 C5 C6 . . 114.7(2) ?
    C4 C5 H5B . . 122.7 ?
    C6 C5 H5B . . 122.7 ?
    C5 C6 C1 . . 124.3(2) ?
    C5 C6 N1 . . 130.1(2) ?
    C1 C6 N1 . . 105.56(19) ?
    O2 C7 N3 . . 115.7(2) ?
    O2 C7 C8 . . 129.2(2) ?
    N3 C7 C8 . . 115.1(2) ?
    C9 C8 C7 . . 122.7(2) ?
    C9 C8 H8A . . 118.7 ?
    C7 C8 H8A . . 118.7 ?
    O3 C9 C8 . . 122.4(2) ?
    O3 C9 C10 . . 110.3(2) ?
    C8 C9 C10 . . 127.3(2) ?
    C9 C10 H10A . . 109.5 ?
    C9 C10 H10B . . 109.5 ?
    H10A C10 H10B . . 109.5 ?
    C9 C10 H10C . . 109.5 ?
    H10A C10 H10C . . 109.5 ?
    H10B C10 H10C . . 109.5 ?
    O3 C11 H11A . . 109.5 ?
    O3 C11 H11B . . 109.5 ?
    H11A C11 H11B . . 109.5 ?
    O3 C11 H11C . . 109.5 ?
    H11A C11 H11C . . 109.5 ?
    H11B C11 H11C . . 109.5 ?
    N6 C12 C17 . . 105.70(19) ?
    N6 C12 C13 . . 134.4(2) ?
    C17 C12 C13 . . 119.9(2) ?
    C14 C13 C12 . . 116.2(2) ?
    C14 C13 H13A . . 121.9 ?
    C12 C13 H13A . . 121.9 ?
    C13 C14 C15 . . 122.9(2) ?
    C13 C14 H14A . . 118.6 ?
    C15 C14 H14A . . 118.6 ?
    C16 C15 C14 . . 121.4(2) ?
    C16 C15 H15A . . 119.3 ?
    C14 C15 H15A . . 119.3 ?
    C15 C16 C17 . . 115.1(2) ?
    C15 C16 H16A . . 122.5 ?
    C17 C16 H16A . . 122.5 ?
    C16 C17 C12 . . 124.5(2) ?
    C16 C17 N4 . . 130.1(2) ?
    C12 C17 N4 . . 105.49(19) ?
    O5 C18 N6 . . 116.1(2) ?
    O5 C18 C19 . . 129.0(2) ?
    N6 C18 C19 . . 114.9(2) ?
    C20 C19 C18 . . 121.6(2) ?
    C20 C19 H19A . . 119.2 ?
    C18 C19 H19A . . 119.2 ?
    O6 C20 C19 . . 122.4(2) ?
    O6 C20 C21 . . 111.0(2) ?
    C19 C20 C21 . . 126.7(2) ?
    C20 C21 H21A . . 109.5 ?
    C20 C21 H21B . . 109.5 ?
    H21A C21 H21B . . 109.5 ?
    C20 C21 H21C . . 109.5 ?
    H21A C21 H21C . . 109.5 ?
    H21B C21 H21C . . 109.5 ?
    O6 C22 H22A . . 109.5 ?
    O6 C22 H22B . . 109.5 ?
    H22A C22 H22B . . 109.5 ?
    O6 C22 H22C . . 109.5 ?
    H22A C22 H22C . . 109.5 ?
    H22B C22 H22C . . 109.5 ?
loop_
    _geom_torsion_atom_site_label_1
    _geom_torsion_atom_site_label_2
    _geom_torsion_atom_site_label_3
    _geom_torsion_atom_site_label_4
    _geom_torsion_site_symmetry_1
    _geom_torsion_site_symmetry_2
    _geom_torsion_site_symmetry_3
    _geom_torsion_site_symmetry_4
    _geom_torsion
    _geom_torsion_publ_flag
    O1 N1 N2 N3 . . . . -179.03(19) ?
    C6 N1 N2 N3 . . . . 0.4(2) ?
    N1 N2 N3 C1 . . . . 0.1(2) ?
    N1 N2 N3 C7 . . . . -179.59(19) ?
    O4 N4 N5 N6 . . . . 178.92(19) ?
    C17 N4 N5 N6 . . . . 0.1(2) ?
    N4 N5 N6 C12 . . . . -0.3(2) ?
    N4 N5 N6 C18 . . . . -175.93(19) ?
    N2 N3 C1 C6 . . . . -0.5(2) ?
    C7 N3 C1 C6 . . . . 179.1(2) ?
    N2 N3 C1 C2 . . . . 178.3(2) ?
    C7 N3 C1 C2 . . . . -2.0(4) ?
    N3 C1 C2 C3 . . . . -178.7(2) ?
    C6 C1 C2 C3 . . . . 0.0(3) ?
    C1 C2 C3 C4 . . . . -0.4(4) ?
    C2 C3 C4 C5 . . . . 0.3(4) ?
    C3 C4 C5 C6 . . . . 0.2(4) ?
    C4 C5 C6 C1 . . . . -0.5(4) ?
    C4 C5 C6 N1 . . . . 177.9(2) ?
    N3 C1 C6 C5 . . . . 179.5(2) ?
    C2 C1 C6 C5 . . . . 0.4(4) ?
    N3 C1 C6 N1 . . . . 0.7(2) ?
    C2 C1 C6 N1 . . . . -178.3(2) ?
    O1 N1 C6 C5 . . . . 0.0(4) ?
    N2 N1 C6 C5 . . . . -179.4(2) ?
    O1 N1 C6 C1 . . . . 178.7(2) ?
    N2 N1 C6 C1 . . . . -0.7(3) ?
    N2 N3 C7 O2 . . . . -175.4(2) ?
    C1 N3 C7 O2 . . . . 5.0(3) ?
    N2 N3 C7 C8 . . . . 4.4(3) ?
    C1 N3 C7 C8 . . . . -175.3(2) ?
    O2 C7 C8 C9 . . . . -0.7(4) ?
    N3 C7 C8 C9 . . . . 179.6(2) ?
    C11 O3 C9 C8 . . . . -1.1(3) ?
    C11 O3 C9 C10 . . . . 179.8(2) ?
    C7 C8 C9 O3 . . . . 179.0(2) ?
    C7 C8 C9 C10 . . . . -2.1(4) ?
    N5 N6 C12 C17 . . . . 0.4(2) ?
    C18 N6 C12 C17 . . . . 175.7(2) ?
    N5 N6 C12 C13 . . . . -179.2(2) ?
    C18 N6 C12 C13 . . . . -3.9(4) ?
    N6 C12 C13 C14 . . . . 179.9(2) ?
    C17 C12 C13 C14 . . . . 0.3(3) ?
    C12 C13 C14 C15 . . . . 0.0(4) ?
    C13 C14 C15 C16 . . . . -0.6(4) ?
    C14 C15 C16 C17 . . . . 0.9(3) ?
    C15 C16 C17 C12 . . . . -0.6(3) ?
    C15 C16 C17 N4 . . . . -179.8(2) ?
    N6 C12 C17 C16 . . . . -179.7(2) ?
    C13 C12 C17 C16 . . . . 0.0(4) ?
    N6 C12 C17 N4 . . . . -0.3(2) ?
    C13 C12 C17 N4 . . . . 179.4(2) ?
    O4 N4 C17 C16 . . . . 0.7(4) ?
    N5 N4 C17 C16 . . . . 179.5(2) ?
    O4 N4 C17 C12 . . . . -178.6(2) ?
    N5 N4 C17 C12 . . . . 0.2(3) ?
    N5 N6 C18 O5 . . . . 177.7(2) ?
    C12 N6 C18 O5 . . . . 2.8(3) ?
    N5 N6 C18 C19 . . . . -3.0(3) ?
    C12 N6 C18 C19 . . . . -177.9(2) ?
    O5 C18 C19 C20 . . . . 5.0(4) ?
    N6 C18 C19 C20 . . . . -174.2(2) ?
    C22 O6 C20 C19 . . . . 3.0(3) ?
    C22 O6 C20 C21 . . . . -177.4(2) ?
    C18 C19 C20 O6 . . . . 179.3(2) ?
    C18 C19 C20 C21 . . . . -0.2(4) ?
loop_
    _geom_hbond_atom_site_label_D
    _geom_hbond_atom_site_label_H
    _geom_hbond_atom_site_label_A
    _geom_hbond_site_symmetry_A
    _geom_hbond_distance_DH
    _geom_hbond_distance_HA
    _geom_hbond_distance_DA
    _geom_hbond_angle_DHA
    C2 H2B O2 . 0.95 2.45 2.925(3) 110.5
    C13 H13A O5 . 0.95 2.49 2.961(3) 110.7
    C14 H14A O4 4_556 0.95 2.57 3.398(3) 146.5
    C16 H16A O4 3_645 0.95 2.45 3.379(3) 164.6
data_global
_journal_date_recd_electronic     2009-11-19
_journal_date_accepted     2009-11-23
_journal_name_full     'Acta Crystallographica, Section E'
_journal_year     2010
_journal_volume     66
_journal_issue      1
_journal_page_first     o13
_journal_page_last     o13
_journal_paper_category     QO
_journal_coeditor_code     RZ2397
_publ_contact_author_name     'Jiu-Ming Li'
_publ_contact_author_address
;
College of Chemistry and Chemical Engineering,
Inner Mongolia University for Nationalities,
Tongliao 028043,
People's Republic of China
;
_publ_contact_author_email     lijiuming10@yahoo.cn
_publ_contact_author_fax     '+86-475-8313345'
_publ_contact_author_phone     '+86-475-8313282'
_publ_section_title
;
(<i>E</i>)-1-(1<i>H</i>-Benzotriazol-1-yl 3-oxide)-3-methoxybut-2-en-1-one
;
loop_
    _publ_author_name
    _publ_author_footnote
    _publ_author_address
    'Jiu-Ming Li' .
;
College of Chemistry,
Inner Mongolia University for Nationalities,
Tongliao 028043,
People's Republic of China
;
    'Jian-Ping Yong' .
;
School of Public Health,
Ningxia Medical University
Yinchuan 750004,
People's Republic of China
;
