# Supplementary material for: (E)-1-(1H-Benzotriazol-1-yl 3-oxide)-3-methoxy­but-2-en-1-one
Source: Acta Crystallogr Sect E Struct Rep Online. 2009 Dec 4;66(Pt 1):o13. doi: 10.1107/S1600536809050442 (PMC2980092; doi:10.1107/S1600536809050442)
Supplement: Supplementary file 2 [file e-66-00o13-Isup2.hkl]

# 
# h,k,l, Fc-squared, Fo-squared, sigma(Fo-squared) and status flag 
# 
data_I
_shelx_title ' sa370f in P2(1)/c' 
_shelx_refln_list_code          4 
_shelx_F_calc_maximum      395.19 
_exptl_crystal_F_000       976.00 
_reflns_d_resolution_high  0.8406 
 
loop_ 
 _symmetry_equiv_pos_as_xyz 
 'x, y, z' 
 '-x, y+1/2, -z+1/2' 
 '-x, -y, -z' 
 'x, -y-1/2, z-1/2' 
 
_cell_length_a    14.0109 
_cell_length_b    10.0135 
_cell_length_c    15.6986 
_cell_angle_alpha  90.000 
_cell_angle_beta  100.130 
_cell_angle_gamma  90.000 
 
_shelx_F_squared_multiplier     1.000 
 
loop_ 
 _refln_index_h 
 _refln_index_k 
 _refln_index_l 
 _refln_F_squared_calc 
 _refln_F_squared_meas 
 _refln_F_squared_sigma 
 _refln_observed_status 
   1   0   0        0.63        0.81      0.29 o 
   2   0   0     3289.86     2935.53     50.27 o 
   3   0   0       57.46       55.63      4.05 o 
   4   0   0    99881.37   111370.23   7341.56 o 
   5   0   0      136.79      133.50     14.85 o 
   6   0   0     1939.73     1823.71     26.67 o 
   7   0   0      561.53      510.56     23.10 o 
   8   0   0     4640.69     4664.94     76.07 o 
   9   0   0      242.75      211.31     25.56 o 
  10   0   0       13.07       14.03      4.33 o 
  11   0   0       50.98       39.18      7.77 o 
  12   0   0     1087.20     1066.98     32.21 o 
  13   0   0       21.68       32.98      6.44 o 
  14   0   0        2.10       15.41      5.01 o 
  15   0   0       26.23       22.97      5.12 o 
  16   0   0        0.25        9.22      3.82 o 
   1   1   0        0.08        1.34      0.35 o 
   2   1   0     3063.05     2868.09     34.90 o 
   3   1   0      123.99      119.87      3.18 o 
   4   1   0   156174.03   163950.58  10806.48 o 
   5   1   0       72.40       65.91      4.49 o 
   6   1   0      349.88      306.87     11.19 o 
   8   1   0    16420.77    16886.73    150.73 o 
   9   1   0        8.95       13.81      2.65 o 
  10   1   0       59.94       44.60      4.08 o 
  11   1   0      185.46      214.95     16.85 o 
  12   1   0       21.06       19.61      4.00 o 
  13   1   0       76.42       77.14      8.04 o 
  14   1   0       10.21       19.11      3.38 o 
  15   1   0       52.76       35.72      6.82 o 
  16   1   0       34.92       30.83      5.92 o 
   0   2   0    45509.79    42622.00    471.19 o 
   1   2   0        0.00        3.74      0.78 o 
   2   2   0      231.89      197.82      5.86 o 
   3   2   0      101.79      108.10      4.09 o 
   4   2   0      116.07      110.31      4.07 o 
   5   2   0        5.27       11.21      1.27 o 
   6   2   0       87.71       86.42      3.86 o 
   7   2   0       38.17       47.10      2.98 o 
   8   2   0    11584.19    12721.22    155.05 o 
   9   2   0       91.46       98.08      6.55 o 
  10   2   0       51.46       50.71      4.38 o 
  11   2   0       22.31       29.73      3.46 o 
  12   2   0     2550.40     2533.61     40.51 o 
  13   2   0       29.79       20.88      4.19 o 
  14   2   0       74.67       58.07      8.22 o 
  15   2   0        4.93        9.81      2.73 o 
  16   2   0        6.77       13.40      2.49 o 
   1   3   0       19.23       17.03      1.87 o 
   2   3   0      658.25      685.76     12.65 o 
   3   3   0       16.29       12.78      1.21 o 
   4   3   0      235.62      217.75     10.06 o 
   5   3   0      196.65      201.26      8.64 o 
   6   3   0       69.05       51.98      4.02 o 
   7   3   0      123.30      137.26      6.28 o 
   8   3   0       97.85      135.44     11.62 o 
   9   3   0      207.25      231.51     16.31 o 
  10   3   0      182.44      195.34     13.24 o 
  11   3   0        8.48        6.51      1.66 o 
  12   3   0     2824.89     2937.54     71.63 o 
  14   3   0       43.27       38.49      6.71 o 
  15   3   0        4.14       12.09      3.56 o 
   0   4   0    13560.93    14698.32    261.50 o 
   1   4   0      118.59      116.89      4.36 o 
   2   4   0      415.21      362.54     10.16 o 
   3   4   0        4.51        7.59      1.08 o 
   4   4   0     2291.88     2256.32     23.40 o 
   5   4   0      298.42      292.95     12.78 o 
   6   4   0       35.47       47.71      4.24 o 
   7   4   0        1.46        5.48      2.04 o 
   8   4   0      868.09      919.09     44.44 o 
   9   4   0        4.83        6.43      1.47 o 
  10   4   0       67.49       50.10      4.57 o 
  11   4   0       51.66       41.40      4.40 o 
  12   4   0      504.91      540.23     29.84 o 
  13   4   0       38.97       38.45      5.35 o 
  14   4   0       17.30       19.68      3.44 o 
  15   4   0       14.67       13.87      5.49 o 
   1   5   0       18.73       22.69      2.35 o 
   2   5   0       54.39       41.17      2.45 o 
   3   5   0        1.43        7.42      1.40 o 
   4   5   0      773.84      766.79     15.19 o 
   5   5   0       61.02       57.18      5.30 o 
   6   5   0      925.24      825.79     18.07 o 
   7   5   0       17.40       21.39      4.09 o 
   8   5   0       31.88       35.94      3.77 o 
   9   5   0      103.91       87.62      7.26 o 
  10   5   0       60.25       39.61      5.74 o 
  11   5   0        4.08        8.77      2.12 o 
  12   5   0       27.73       17.60      3.79 o 
  13   5   0        7.19       13.17      3.12 o 
  14   5   0        4.05       15.35      4.40 o 
   0   6   0      304.50      365.79     20.98 o 
   1   6   0       24.89       23.02      2.45 o 
   2   6   0       85.98      107.63      5.60 o 
   3   6   0        1.04        5.58      1.94 o 
   4   6   0      716.36      727.62     31.30 o 
   5   6   0       18.12       15.60      2.64 o 
   6   6   0       19.44       18.03      3.36 o 
   7   6   0        1.48        3.47      2.64 o 
   8   6   0      109.30      119.02     12.24 o 
   9   6   0       30.62       27.19      8.52 o 
  10   6   0        7.99       13.70      4.27 o 
  11   6   0       19.98       22.94      4.11 o 
  12   6   0       16.99       20.86      5.70 o 
  13   6   0       37.52       35.19     12.26 o 
  14   6   0        3.07       10.05      4.14 o 
   1   7   0       12.41       10.64      2.37 o 
   2   7   0       86.44       83.94      5.73 o 
   3   7   0        6.36       15.18      3.15 o 
   4   7   0      974.33     1024.14     25.90 o 
   5   7   0       28.52       39.32      8.55 o 
   6   7   0       69.28       62.05      7.36 o 
   7   7   0        6.22       11.65      4.20 o 
   8   7   0      320.00      341.05     12.85 o 
   9   7   0        1.63        6.40      2.16 o 
  10   7   0       13.73        9.75      4.45 o 
  11   7   0        3.38        7.70      2.51 o 
  12   7   0        1.71        7.32      3.51 o 
  13   7   0        9.78       15.18      3.98 o 
   0   8   0     2382.45     2347.66     42.95 o 
   1   8   0        0.26        7.85      2.14 o 
   2   8   0       68.29       58.53      6.60 o 
   3   8   0        0.28        7.09      2.38 o 
   4   8   0        2.55        6.01      2.30 o 
   5   8   0       27.38       26.74      4.25 o 
   6   8   0        3.34        9.56      2.40 o 
   7   8   0        4.17       10.37      2.82 o 
   8   8   0     1253.80     1333.68     39.84 o 
   9   8   0       20.83       18.39      4.73 o 
  10   8   0       27.13       28.20      5.15 o 
  11   8   0       14.64       11.40      4.40 o 
  12   8   0      338.82      350.69     24.97 o 
   1   9   0       10.67       13.60      2.58 o 
   2   9   0      156.06      151.59     11.10 o 
   3   9   0        4.57       10.37      2.62 o 
   4   9   0     2739.16     2896.94     49.54 o 
   5   9   0        4.48       16.16      3.50 o 
   6   9   0       34.12       27.31      3.58 o 
   7   9   0       17.81       12.72      2.74 o 
   8   9   0      167.07      122.41     14.88 o 
   9   9   0       21.48       27.74      6.91 o 
  10   9   0        5.67       16.77      7.46 o 
   0  10   0     3642.99     3655.24     49.43 o 
   1  10   0       12.41       20.98      3.76 o 
   2  10   0      108.67       96.77     10.27 o 
   3  10   0       26.58       24.24      7.63 o 
   4  10   0      275.83      264.11     18.48 o 
   5  10   0       27.07       27.83      3.84 o 
   6  10   0      128.36      105.93     14.72 o 
   7  10   0        0.73        8.99      3.01 o 
   8  10   0      382.58      352.57     26.22 o 
   1  11   0       19.26       13.39      3.59 o 
   2  11   0       88.01       67.08      9.00 o 
   3  11   0        9.01       22.42      4.91 o 
   4  11   0      739.65      900.28     86.18 o 
   5  11   0       13.41       14.76      3.22 o 
   6  11   0        0.09        6.09      2.39 o 
 -16   1   1       75.04       60.21      7.25 o 
 -15   1   1      114.44      111.47     10.68 o 
 -14   1   1       10.59       14.33      3.52 o 
 -13   1   1       32.05       31.90      4.03 o 
 -12   1   1        1.10        9.64      2.37 o 
 -11   1   1      322.13      291.62     13.68 o 
 -10   1   1      281.46      278.15     24.50 o 
  -9   1   1        7.32        4.67      1.61 o 
  -8   1   1     5119.75     5361.71    122.73 o 
  -7   1   1       49.26       66.34      4.49 o 
  -6   1   1      113.66      156.68      6.59 o 
  -5   1   1        0.43        3.92      0.81 o 
  -4   1   1    25084.74    25853.13    176.51 o 
  -2   1   1        7.59        4.62      0.65 o 
  -1   1   1        1.92        1.39      0.37 o 
   4   1   1    25003.82    26277.09    266.50 o 
   6   1   1      175.06      156.67      5.53 o 
   7   1   1      578.69      546.15     15.46 o 
   8   1   1     5226.33     5293.96     62.03 o 
   9   1   1      162.60      151.16      9.22 o 
  10   1   1      334.24      354.26     11.62 o 
  11   1   1      794.96      703.25     25.74 o 
  12   1   1        3.95       10.02      3.46 o 
  13   1   1       51.03       49.99      4.54 o 
  14   1   1      132.40       98.75     10.65 o 
  15   1   1      111.62       89.25     13.93 o 
  16   1   1      165.20      157.19     27.45 o 
 -16   2   1      145.52      119.44     14.95 o 
 -15   2   1      127.37       90.75     13.99 o 
 -14   2   1       93.34       82.27      7.45 o 
 -13   2   1      111.04      109.61      9.59 o 
 -12   2   1     2775.12     2873.39     44.99 o 
 -11   2   1      111.11      100.54      7.39 o 
 -10   2   1        1.51        8.60      2.03 o 
  -9   2   1      376.57      423.55     15.54 o 
  -8   2   1     6759.06     6802.04    109.27 o 
  -7   2   1      513.39      419.01     12.06 o 
  -6   2   1      681.64      649.63      9.28 o 
  -5   2   1     1301.02     1208.89     24.25 o 
  -4   2   1      152.86      148.90      6.52 o 
  -3   2   1      423.66      353.02     11.84 o 
  -2   2   1        1.21        7.15      1.04 o 
  -1   2   1     2304.30     2137.17     13.56 o 
   0   2   1       87.18       90.07      2.81 o 
   1   2   1     1512.29     1467.42     12.13 o 
   2   2   1        0.19        3.07      0.96 o 
   3   2   1     4492.88     4425.86     29.25 o 
   4   2   1       75.07       70.23      2.96 o 
   5   2   1      475.47      477.82     15.65 o 
   6   2   1     3162.22     3308.60     35.41 o 
   7   2   1     2841.82     2780.59     35.79 o 
   8   2   1     9159.49     9627.45    112.39 o 
   9   2   1        3.35       11.36      1.71 o 
  10   2   1      512.71      492.84     21.85 o 
  11   2   1       29.07       28.04      4.70 o 
  12   2   1     4169.14     4419.07     48.92 o 
  13   2   1       67.68       63.15      9.08 o 
  14   2   1        1.31        8.17      3.26 o 
  15   2   1      207.28      184.15     18.48 o 
 -15   3   1       49.95       41.32     12.38 o 
 -14   3   1        0.45        4.57      5.17 o 
 -13   3   1       26.99       21.81      4.29 o 
 -12   3   1      222.47      226.34     16.45 o 
 -11   3   1      196.59      180.78     12.56 o 
 -10   3   1       85.68       58.62      6.29 o 
  -9   3   1       14.46       14.83      3.22 o 
  -8   3   1      998.43     1044.57     33.85 o 
  -7   3   1      115.35      124.31      6.05 o 
  -6   3   1      122.26      105.91      5.32 o 
  -5   3   1       95.91      124.14      8.57 o 
  -4   3   1     2094.23     2240.77     27.40 o 
  -3   3   1      351.36      385.63     12.04 o 
  -2   3   1      322.25      316.64      8.15 o 
   1   3   1       93.55       82.04      3.17 o 
   2   3   1     1377.75     1339.78     11.23 o 
   3   3   1      349.40      386.07      7.12 o 
   4   3   1     2437.21     2578.20     25.68 o 
   5   3   1      168.51      191.05      8.59 o 
   6   3   1      419.01      402.07     14.25 o 
   7   3   1      393.10      411.83     11.31 o 
   8   3   1     1132.38     1274.12     38.62 o 
   9   3   1      105.12       92.66      8.59 o 
  10   3   1      215.37      191.10     11.05 o 
  11   3   1     1129.83     1128.67     25.22 o 
  12   3   1      465.36      389.25     16.61 o 
  13   3   1       57.73       47.40      5.28 o 
  14   3   1       59.00       37.11      8.30 o 
  15   3   1       54.45       44.95      6.96 o 
 -15   4   1       43.34       23.65      4.44 o 
 -14   4   1       14.76       16.35      3.13 o 
 -13   4   1        1.04        7.65      2.42 o 
 -12   4   1       82.14       83.13      9.16 o 
 -11   4   1        1.79        3.82      1.57 o 
 -10   4   1        0.45        7.86      2.34 o 
  -9   4   1       14.93       19.03      2.50 o 
  -8   4   1      185.08      173.52     16.28 o 
  -7   4   1       40.93       41.79      4.01 o 
  -6   4   1       31.71       54.13      4.19 o 
  -5   4   1       80.93       64.01      6.57 o 
  -4   4   1     1453.98     1557.30     24.12 o 
  -3   4   1      195.82      191.26      6.51 o 
  -2   4   1     1277.31     1307.53     15.70 o 
  -1   4   1      933.66      848.67     12.38 o 
   0   4   1       20.76       21.87      1.44 o 
   1   4   1      346.48      368.41     12.26 o 
   2   4   1     1071.25     1106.29     14.22 o 
   3   4   1       42.51       47.93      3.73 o 
   4   4   1     1624.08     1816.80     20.84 o 
   5   4   1       33.02       30.28      2.44 o 
   6   4   1        3.24        8.93      2.55 o 
   7   4   1      213.66      249.53     11.09 o 
   8   4   1       53.56       54.61      4.92 o 
   9   4   1        1.13        6.36      3.44 o 
  10   4   1       18.07       12.14      3.21 o 
  11   4   1       50.35       52.88      5.95 o 
  12   4   1        0.04        2.42      1.74 o 
  13   4   1        0.95        7.57      2.33 o 
  14   4   1       96.25       75.11     14.57 o 
  15   4   1      241.38      187.33     19.07 o 
 -15   5   1       50.01       32.14     15.49 o 
 -14   5   1       32.20       24.52      5.12 o 
 -13   5   1        0.93        8.84      3.78 o 
 -12   5   1        0.77        4.82      1.64 o 
 -11   5   1        0.12        5.43      4.73 o 
 -10   5   1        8.89        6.21      2.33 o 
  -9   5   1       16.02       11.09      3.06 o 
  -8   5   1      494.61      461.51     32.52 o 
  -7   5   1        4.49        8.79      2.49 o 
  -6   5   1      137.06      132.37      9.24 o 
  -5   5   1      281.35      299.98      9.61 o 
  -4   5   1     2569.12     2818.24     49.89 o 
  -3   5   1      184.91      204.83      8.68 o 
  -2   5   1        0.57        4.81      1.20 o 
  -1   5   1        0.15        5.43      1.04 o 
   0   5   1     3644.80     3785.88     48.21 o 
   1   5   1       41.92       27.84      2.17 o 
   2   5   1        4.95        4.30      1.10 o 
   3   5   1      516.77      573.23     11.78 o 
   4   5   1     1890.33     2176.92     24.27 o 
   5   5   1      259.61      252.36      8.92 o 
   6   5   1        4.44        7.19      2.38 o 
   7   5   1       26.81       25.54      3.88 o 
   8   5   1      124.48      100.06      8.46 o 
   9   5   1       44.91       39.61      3.97 o 
  10   5   1        1.02        6.71      1.80 o 
  11   5   1        3.62       11.81      3.15 o 
  12   5   1        7.88       11.39      3.26 o 
  13   5   1        0.24        8.97      3.44 o 
  14   5   1        7.34       14.11      6.93 o 
 -14   6   1       73.40       83.28     17.00 o 
 -13   6   1        2.24        6.72      2.32 o 
 -12   6   1      253.44      294.46     29.94 o 
 -11   6   1       96.91      112.23      7.18 o 
 -10   6   1      200.55      200.44     16.80 o 
  -9   6   1       29.26       31.77      4.70 o 
  -8   6   1      581.20      628.07     26.82 o 
  -7   6   1        0.00        6.18      7.16 o 
  -6   6   1        2.93        6.34      1.49 o 
  -5   6   1        5.95       10.48      1.89 o 
  -4   6   1       18.35       11.55      1.61 o 
  -3   6   1        0.00        5.24      1.62 o 
  -2   6   1       69.05       77.53      4.69 o 
  -1   6   1      414.32      436.22     13.90 o 
   0   6   1       45.13       51.46      4.78 o 
   1   6   1      224.50      221.50      7.14 o 
   2   6   1      435.49      429.38     17.68 o 
   3   6   1       15.28       22.84      2.03 o 
   4   6   1       86.71       93.96      7.24 o 
   5   6   1        3.79        5.79      2.13 o 
   6   6   1        4.77        5.96      1.80 o 
   7   6   1        8.89       14.82      2.64 o 
   8   6   1      863.99      869.99     50.47 o 
   9   6   1       67.38       59.97     11.36 o 
  10   6   1       32.30       44.16      4.89 o 
  11   6   1        1.43        7.37      2.12 o 
  12   6   1      108.14      117.00     14.12 o 
  13   6   1       22.22       19.81      5.27 o 
 -13   7   1        6.75        7.60      3.65 o 
 -12   7   1      199.60      171.31     21.00 o 
 -11   7   1        7.51       10.48      3.21 o 
 -10   7   1      105.46      103.11     11.41 o 
  -9   7   1       23.13       18.60      7.05 o 
  -8   7   1       30.61       34.13      4.47 o 
  -7   7   1      156.67      192.79     10.13 o 
  -6   7   1       70.04       64.63      7.78 o 
  -5   7   1       19.41       17.91      3.16 o 
  -4   7   1       24.39       25.20      5.28 o 
  -3   7   1       23.20       26.97      4.90 o 
  -2   7   1      174.06      157.11     14.06 o 
  -1   7   1        5.68        9.81      3.40 o 
   0   7   1      382.03      399.72     14.92 o 
   1   7   1       60.12       58.34      5.90 o 
   2   7   1        0.92        4.02      1.58 o 
   3   7   1       31.51       22.56      4.54 o 
   4   7   1       17.05       16.22      3.33 o 
   5   7   1       91.44       92.09     10.34 o 
   6   7   1        2.24        6.81      3.80 o 
   7   7   1        8.93       10.55      1.94 o 
   8   7   1       29.16       22.26      3.32 o 
   9   7   1        1.59        6.26      2.68 o 
  10   7   1       47.69       37.25      5.10 o 
  11   7   1       14.08        9.72      4.45 o 
  12   7   1      608.27      576.13     24.90 o 
  13   7   1       10.01       17.89      3.97 o 
 -12   8   1       13.06       15.67      4.85 o 
 -11   8   1        3.21       10.44      2.64 o 
 -10   8   1       10.84       12.99      3.28 o 
  -8   8   1       12.62       19.49      4.56 o 
  -7   8   1        0.41        5.51      2.23 o 
  -6   8   1      207.23      209.43     16.26 o 
  -5   8   1       15.75       13.28      3.20 o 
  -4   8   1      153.97      147.35      9.40 o 
  -3   8   1       13.12       18.25      3.65 o 
  -2   8   1      209.01      214.37     13.81 o 
  -1   8   1        3.07       10.56      3.45 o 
   0   8   1        1.79        5.98      2.05 o 
   1   8   1       38.56       42.19      8.55 o 
   2   8   1        8.37       10.57      2.37 o 
   3   8   1        2.77        6.54      1.95 o 
   4   8   1        2.89       10.86      2.67 o 
   5   8   1      134.41      136.47     13.05 o 
   6   8   1       33.72       24.62      3.91 o 
   7   8   1        0.15        8.40      5.17 o 
   8   8   1      217.97      207.15     13.37 o 
   9   8   1       34.05       36.77      5.35 o 
  10   8   1        0.70       10.55      3.76 o 
  11   8   1       13.62       17.83      4.91 o 
 -10   9   1       43.99       44.88      5.77 o 
  -9   9   1       11.29       17.39      3.31 o 
  -8   9   1       98.95       86.29      9.10 o 
  -7   9   1       96.71       98.86      8.07 o 
  -6   9   1       99.64      104.64      9.37 o 
  -5   9   1       11.90        8.97      5.84 o 
  -4   9   1       57.54       39.62      6.31 o 
  -3   9   1        3.08        9.38      3.35 o 
  -2   9   1        0.00        7.49      2.02 o 
  -1   9   1        0.00        5.45      2.56 o 
   0   9   1       69.30       54.31      5.99 o 
   1   9   1       61.66       49.27     10.98 o 
   2   9   1       72.61       80.70      7.03 o 
   3   9   1        0.83        5.70      2.35 o 
   4   9   1      162.62      135.44     10.94 o 
   5   9   1        3.31       15.48      3.67 o 
   6   9   1       38.44       44.61      4.63 o 
   7   9   1        9.24       10.73      3.22 o 
   8   9   1       14.47       11.11      2.98 o 
   9   9   1       27.28       21.26      4.83 o 
  10   9   1       23.07       21.08      4.67 o 
  -9  10   1       34.33       25.66      4.03 o 
  -8  10   1       87.75       85.92      6.94 o 
  -7  10   1       15.06       23.66      3.48 o 
  -6  10   1       17.75       17.70      6.04 o 
  -5  10   1       10.62       19.61      3.04 o 
  -4  10   1        3.72        8.59      3.53 o 
  -3  10   1      331.60      360.40     26.92 o 
  -2  10   1       31.65       38.75      4.51 o 
  -1  10   1       10.57       10.85      3.56 o 
   0  10   1        1.61        6.15      2.60 o 
   1  10   1        7.04       17.07      3.33 o 
   2  10   1        9.97       13.19      3.39 o 
   3  10   1       53.86       50.33      6.89 o 
   4  10   1       62.32       59.25      8.15 o 
   5  10   1       18.90       24.96      3.88 o 
   6  10   1       25.16       22.05      3.37 o 
   7  10   1        6.00       10.05      2.76 o 
   8  10   1        1.45        2.75      2.08 o 
  -6  11   1        1.59        5.54      3.65 o 
  -5  11   1        1.05        8.51      4.35 o 
  -4  11   1      174.50      174.99     12.63 o 
  -3  11   1        4.56        6.35      2.45 o 
  -2  11   1       29.48       33.55      5.13 o 
  -1  11   1        9.76       13.93      4.81 o 
   0  11   1        4.53       17.57      3.25 o 
   1  11   1      140.22      158.09     11.03 o 
   2  11   1       11.30       15.60      3.45 o 
   3  11   1       10.76        9.61      2.77 o 
   4  11   1       80.24       80.25      6.07 o 
   5  11   1        3.82        6.74      3.16 o 
   6  11   1        8.12        9.19      2.22 o 
 -16   0   2       26.81       25.93      7.07 o 
 -15   0   2        1.09        3.28      3.29 o 
 -14   0   2      214.27      205.79     31.84 o 
 -13   0   2        0.46        6.67     10.46 o 
 -12   0   2      284.57      290.10     24.48 o 
 -11   0   2        0.06        5.01      3.95 o 
 -10   0   2        0.75       11.81     10.59 o 
  -9   0   2       29.23       24.95      5.26 o 
  -8   0   2      483.33      365.21     15.02 o 
  -7   0   2     1481.97     1491.40     23.30 o 
  -6   0   2     5749.22     5357.20    100.45 o 
  -5   0   2      227.15      260.09      8.07 o 
  -4   0   2     1356.35     1412.22     27.38 o 
  -2   0   2     7621.56     7684.63     63.37 o 
   1   0   2     5521.27     5240.33     43.36 o 
   2   0   2     4512.22     4304.11     74.58 o 
   3   0   2     9626.59     9327.95    132.26 o 
   5   0   2      959.06      996.64     15.40 o 
   6   0   2     2460.93     2355.93     43.83 o 
   7   0   2     6078.87     6337.54    216.70 o 
   8   0   2      452.03      467.26     26.75 o 
   9   0   2       33.19       39.84      8.24 o 
  10   0   2      105.49       98.84     10.05 o 
  11   0   2      173.04      172.91     21.09 o 
  12   0   2       20.28       30.32     20.05 o 
  13   0   2       35.85       29.84      5.70 o 
  14   0   2       82.29       59.29     11.51 o 
  15   0   2       21.24       17.55      8.21 o 
  16   0   2        3.63        7.52      2.58 o 
 -16   1   2       40.79       30.14      6.60 o 
 -15   1   2       21.89       26.88      3.99 o 
 -14   1   2      100.91       85.86      6.25 o 
 -13   1   2       58.08       52.55      6.39 o 
 -12   1   2        5.34        9.81      3.36 o 
 -11   1   2       69.14       68.54      7.17 o 
 -10   1   2     1482.42     1495.26     93.94 o 
  -9   1   2       30.67       24.09      3.06 o 
  -8   1   2       38.73       25.70      6.50 o 
  -6   1   2      894.32      853.41     14.66 o 
  -5   1   2        4.05        6.38      1.07 o 
  -4   1   2      580.59      617.59      9.65 o 
  -3   1   2     4027.08     3594.03     63.48 o 
  -2   1   2     8011.90     7669.23     68.07 o 
  -1   1   2     7676.13     6975.90     47.16 o 
   0   1   2      547.11      489.46      6.27 o 
   1   1   2      977.05      857.60     12.54 o 
   2   1   2     6665.77     6257.81     43.44 o 
   3   1   2     7617.51     7536.97     72.32 o 
   4   1   2     1203.93     1316.14     10.01 o 
   5   1   2      330.07      303.89      9.11 o 
   6   1   2     1364.90     1238.63     19.48 o 
   7   1   2      119.75      123.16      5.51 o 
   8   1   2      861.43      873.80     15.48 o 
   9   1   2      264.12      249.97     17.58 o 
  10   1   2      680.52      681.13     23.44 o 
  11   1   2      445.18      440.20     26.69 o 
  12   1   2      142.67      131.81     10.05 o 
  13   1   2       22.43       16.24      3.12 o 
  14   1   2        0.29       10.73      4.09 o 
  15   1   2        0.62        7.59      3.85 o 
 -16   2   2       11.02       10.44      2.48 o 
 -15   2   2       15.80       15.61      4.47 o 
 -14   2   2      310.89      314.95     14.20 o 
 -13   2   2       76.02       68.37      6.49 o 
 -12   2   2        5.18       12.47      3.00 o 
 -11   2   2       34.89       36.07      4.14 o 
 -10   2   2        0.41        6.33      2.10 o 
  -9   2   2       71.01       87.07      6.73 o 
  -8   2   2      198.79      207.84     10.34 o 
  -7   2   2       33.54       42.20      5.93 o 
  -6   2   2     2933.05     2998.38     31.19 o 
  -5   2   2       13.47       22.87      1.94 o 
  -4   2   2     3512.26     3288.84     27.63 o 
  -3   2   2       68.35       97.39      4.76 o 
  -2   2   2      853.53      829.72     20.37 o 
  -1   2   2      282.78      219.74      5.16 o 
   0   2   2     3412.65     3145.17     36.29 o 
   1   2   2      492.68      415.47      9.48 o 
   2   2   2     5838.50     5553.61     48.02 o 
   3   2   2     1077.68     1184.51     12.91 o 
   4   2   2      484.13      405.43      7.30 o 
   5   2   2      181.77      156.93      7.75 o 
   6   2   2     2303.92     2078.68     33.63 o 
   7   2   2      650.84      650.49     22.66 o 
   8   2   2      125.18      151.61      9.81 o 
   9   2   2       44.03       54.06      4.39 o 
  10   2   2      125.67      106.74      6.91 o 
  11   2   2      155.54      156.28      9.12 o 
  12   2   2       85.12       73.59      7.12 o 
  13   2   2      135.28      115.93     18.00 o 
  14   2   2      307.51      285.22     19.60 o 
  15   2   2      286.61      240.40     12.75 o 
 -16   3   2       76.18       69.20     10.44 o 
 -15   3   2       36.22       31.14      5.05 o 
 -14   3   2       17.10       21.62      5.91 o 
 -13   3   2       68.27       44.97      4.69 o 
 -12   3   2      301.42      301.90     20.44 o 
 -11   3   2       17.22       21.52      3.75 o 
 -10   3   2      803.68      882.23     32.88 o 
  -9   3   2      416.48      418.85     26.15 o 
  -8   3   2     1213.52     1278.78     32.51 o 
  -7   3   2      215.83      271.77     18.77 o 
  -6   3   2       16.35       17.51      1.80 o 
  -5   3   2      498.47      517.12     13.15 o 
  -4   3   2     1605.40     1564.25     16.36 o 
  -3   3   2      612.73      664.57     10.63 o 
  -2   3   2     6026.00     5762.04     44.40 o 
  -1   3   2      431.57      408.59     10.15 o 
   0   3   2      512.69      461.99     11.67 o 
   1   3   2       10.60        4.08      0.88 o 
   2   3   2     1253.96     1164.15     17.37 o 
   3   3   2     1023.17     1008.99     10.92 o 
   4   3   2     3086.52     3032.76     37.03 o 
   5   3   2      314.59      358.05     10.51 o 
   6   3   2     1490.52     1531.50     34.39 o 
   7   3   2     1345.74     1568.58     23.29 o 
   8   3   2      577.38      590.25     13.78 o 
   9   3   2      230.50      213.60     12.16 o 
  10   3   2     1284.44     1303.69     42.49 o 
  11   3   2      682.04      639.16     28.07 o 
  12   3   2      321.83      340.50     12.41 o 
  13   3   2        5.65        6.63      3.67 o 
  14   3   2       52.88       49.94      8.83 o 
  15   3   2       15.56       19.84      6.80 o 
 -15   4   2        1.01        6.38      2.43 o 
 -14   4   2      215.65      234.25     18.89 o 
 -13   4   2       11.76        7.22      1.91 o 
 -12   4   2        3.24        6.09      2.66 o 
 -11   4   2       62.49       67.46      7.85 o 
 -10   4   2      133.09      135.27     10.79 o 
  -9   4   2       46.03       38.97      7.04 o 
  -8   4   2        7.91       15.39      2.06 o 
  -7   4   2       74.96       75.28      5.85 o 
  -6   4   2     3396.85     3607.63     49.35 o 
  -5   4   2      606.26      609.66     20.97 o 
  -4   4   2     1298.60     1288.53     17.43 o 
  -2   4   2      290.20      316.40     11.61 o 
   0   4   2     4296.69     4295.93     41.47 o 
   1   4   2       80.28       97.70      3.63 o 
   2   4   2     3933.08     4210.36     64.21 o 
   4   4   2       93.36       86.38      4.06 o 
   5   4   2       52.68       65.28      5.66 o 
   6   4   2     2080.86     2211.21     35.15 o 
   7   4   2       37.70       34.60      3.13 o 
   8   4   2       37.11       35.07      4.71 o 
   9   4   2      193.53      208.61     12.33 o 
  10   4   2        1.28       12.25      7.08 o 
  11   4   2      121.71      112.31     13.73 o 
  12   4   2       25.55       27.83      4.78 o 
  13   4   2      100.76       98.58     11.08 o 
  14   4   2      155.38      159.89     16.75 o 
  15   4   2      418.21      325.25     38.81 o 
 -15   5   2      242.96      260.12     19.01 o 
 -14   5   2       90.92       80.46     10.76 o 
 -13   5   2      120.82      124.39      9.97 o 
 -12   5   2       31.57       32.83      4.06 o 
 -11   5   2       24.44       27.55      3.46 o 
 -10   5   2      764.60      859.06     37.40 o 
  -9   5   2       39.51       40.64      5.45 o 
  -8   5   2        4.42       10.15      3.82 o 
  -7   5   2      455.04      464.23     28.61 o 
  -6   5   2       66.26       56.92      3.68 o 
  -5   5   2      335.14      339.06     24.25 o 
  -4   5   2       70.96       61.19      4.76 o 
  -3   5   2      124.36      100.04      6.94 o 
  -2   5   2     6479.22     6776.57    105.72 o 
  -1   5   2     1512.38     1553.78     18.35 o 
   0   5   2      253.60      257.39     11.54 o 
   1   5   2      411.97      423.96     15.22 o 
   2   5   2     3114.86     3337.75     46.46 o 
   3   5   2      234.94      207.64      9.82 o 
   4   5   2      290.06      309.22     12.20 o 
   5   5   2       28.26       35.75      2.95 o 
   6   5   2        0.02        4.85      1.18 o 
   7   5   2       67.19       85.54      6.17 o 
   8   5   2      126.30      131.54      8.38 o 
   9   5   2       16.51       22.11      2.74 o 
  10   5   2      154.06      167.20     12.07 o 
  11   5   2       21.02       22.08      4.30 o 
  12   5   2       15.65       14.27      7.82 o 
  13   5   2       26.69       34.95      5.96 o 
  14   5   2        8.97       10.87      6.96 o 
 -14   6   2      195.02      201.09     21.64 o 
 -13   6   2      201.91      186.85     15.68 o 
 -12   6   2        6.41       11.42      3.15 o 
 -11   6   2      926.65     1012.52     25.54 o 
 -10   6   2       55.18       42.94      7.34 o 
  -9   6   2      545.61      631.41     47.04 o 
  -8   6   2       39.04       52.48      9.56 o 
  -7   6   2      196.33      178.99     14.34 o 
  -6   6   2     2169.42     2348.57     58.86 o 
  -5   6   2      674.88      657.90     16.34 o 
  -4   6   2      249.56      255.52     17.09 o 
  -3   6   2      299.87      275.21     14.66 o 
  -2   6   2      932.85      948.61     17.86 o 
  -1   6   2       72.34       69.56      5.50 o 
   0   6   2      632.09      685.98     16.91 o 
   1   6   2      633.83      611.77     20.87 o 
   2   6   2      892.01      914.32     16.95 o 
   3   6   2       43.47       39.63      4.62 o 
   4   6   2     1021.95     1039.49     22.16 o 
   5   6   2      131.03      155.80     12.67 o 
   6   6   2      768.24      848.31     26.80 o 
   7   6   2      418.37      457.24     17.47 o 
   8   6   2       36.29       49.71      5.53 o 
   9   6   2       15.88       19.99      3.74 o 
  10   6   2        0.00        3.89      2.22 o 
  11   6   2      330.68      338.83     19.77 o 
  12   6   2       57.99       61.93      9.58 o 
  13   6   2        0.90        4.89      3.01 o 
 -13   7   2       20.38       32.97      5.16 o 
 -12   7   2        4.71        8.76      2.77 o 
 -11   7   2        0.00       11.24      3.71 o 
 -10   7   2      673.99      704.56     30.77 o 
  -9   7   2       53.82       58.46     11.50 o 
  -8   7   2       72.87       83.39     10.91 o 
  -7   7   2     1410.03     1370.79     35.01 o 
  -6   7   2      210.24      209.61     16.20 o 
  -5   7   2      181.26      154.14     10.29 o 
  -4   7   2      574.51      528.52     20.16 o 
  -3   7   2     1315.24     1335.06     31.11 o 
  -2   7   2      883.51      939.70     29.23 o 
  -1   7   2      311.70      312.90      9.49 o 
   0   7   2       80.16       81.19      5.77 o 
   1   7   2       65.37       65.77      5.23 o 
   2   7   2      737.44      751.22     26.21 o 
   3   7   2      955.83      953.06     34.85 o 
   4   7   2      623.53      617.70     21.34 o 
   5   7   2      313.75      282.59     21.69 o 
   6   7   2      137.58      123.78     14.34 o 
   7   7   2      249.81      266.75     24.03 o 
   8   7   2      419.03      446.26     17.32 o 
   9   7   2        1.65       12.86      4.41 o 
  10   7   2      331.06      343.89     14.78 o 
  11   7   2       36.91       30.62      6.42 o 
  12   7   2        3.84        9.46      3.49 o 
 -12   8   2      126.04       97.28     11.63 o 
 -11   8   2      293.03      306.94     30.37 o 
 -10   8   2       19.40       17.79      3.60 o 
  -9   8   2        2.62        6.31      2.60 o 
  -8   8   2      588.39      625.53     29.68 o 
  -7   8   2      222.73      229.40     14.97 o 
  -6   8   2      635.74      633.27     21.63 o 
  -5   8   2       14.98       22.75      2.62 o 
  -4   8   2       23.40       21.81      5.59 o 
  -3   8   2     1097.60     1038.06     24.80 o 
  -2   8   2      517.34      523.27     31.32 o 
  -1   8   2      111.17      122.42     10.94 o 
   0   8   2      974.73     1000.74     39.45 o 
   1   8   2     1237.57     1236.90     32.39 o 
   2   8   2      348.29      395.30     21.05 o 
   3   8   2       17.14       19.38      4.42 o 
   4   8   2       94.42       87.12     11.33 o 
   5   8   2       30.87       29.36      5.45 o 
   6   8   2      616.09      622.05     31.91 o 
   7   8   2      179.27      188.74     10.03 o 
   8   8   2      524.90      515.92     25.03 o 
   9   8   2      124.22      119.79     13.89 o 
  10   8   2        0.00        4.95      2.94 o 
  11   8   2        7.20        8.00      2.96 o 
 -10   9   2       48.76       46.53      5.31 o 
  -9   9   2        1.94        7.57      4.61 o 
  -8   9   2       64.95       40.37      7.02 o 
  -7   9   2      225.35      243.28     15.92 o 
  -6   9   2        2.98        8.51      4.91 o 
  -5   9   2      245.60      302.53     16.06 o 
  -4   9   2     1142.62     1185.67     29.15 o 
  -3   9   2      275.36      253.45     18.42 o 
  -2   9   2      625.70      573.35     23.85 o 
  -1   9   2      295.46      300.73     18.82 o 
   0   9   2       55.83       46.15      5.40 o 
   1   9   2      714.54      733.91     19.01 o 
   2   9   2      840.48      791.44     27.29 o 
   3   9   2        2.72        9.14      2.98 o 
   4   9   2      978.69      974.94     42.61 o 
   5   9   2      722.64      779.07     28.18 o 
   6   9   2       15.84       14.28      5.76 o 
   7   9   2      103.70      121.22     10.12 o 
   8   9   2      221.15      203.29     13.73 o 
   9   9   2       21.47       29.03      6.21 o 
  10   9   2      215.83      234.42     16.51 o 
  -9  10   2      294.94      317.52     21.33 o 
  -8  10   2      140.91      170.21     14.22 o 
  -7  10   2        4.98       12.09      2.84 o 
  -6  10   2      160.06      143.94     14.69 o 
  -5  10   2      132.73      122.94     11.33 o 
  -4  10   2       86.14       81.10      7.72 o 
  -3  10   2      244.81      241.53     13.89 o 
  -2  10   2      167.30      176.14      9.82 o 
  -1  10   2        0.64        1.75      3.99 o 
   0  10   2     1364.01     1347.53     32.46 o 
   1  10   2      245.46      219.25     12.89 o 
   2  10   2      135.11      139.66     11.36 o 
   3  10   2        3.97        6.61      2.06 o 
   4  10   2      260.14      254.98     10.53 o 
   5  10   2       50.30       47.54     13.50 o 
   6  10   2      359.85      376.84     15.68 o 
   7  10   2        2.02        7.36      2.01 o 
   8  10   2       63.44       45.37     15.57 o 
  -6  11   2       87.09       72.09     10.64 o 
  -5  11   2       47.33       39.14      7.06 o 
  -4  11   2      165.17      172.48     15.29 o 
  -3  11   2        0.62        7.67      2.33 o 
  -2  11   2       12.74       11.66      2.62 o 
  -1  11   2        1.93        6.81      2.15 o 
   0  11   2        4.84        9.82      2.77 o 
   1  11   2       23.64       23.51      3.67 o 
   2  11   2       44.78       44.58      4.64 o 
   3  11   2       19.61       17.61      5.91 o 
   4  11   2      281.53      237.09     22.36 o 
   5  11   2       19.31       19.86      3.84 o 
 -16   1   3       19.96       21.65      3.40 o 
 -15   1   3       18.20       17.49      2.50 o 
 -14   1   3        2.06        6.30      2.79 o 
 -13   1   3        0.09        5.07      1.56 o 
 -12   1   3       11.36       13.69      3.34 o 
 -11   1   3        7.10       11.75      2.60 o 
 -10   1   3       29.73       43.24      5.70 o 
  -9   1   3       17.06       26.22      3.99 o 
  -8   1   3       52.16       28.83      3.10 o 
  -7   1   3      971.67      951.54     27.89 o 
  -6   1   3        1.92        6.43      1.11 o 
  -5   1   3       13.96       21.10      2.20 o 
  -4   1   3     1234.49     1116.97     21.36 o 
  -2   1   3      551.15      537.90      7.91 o 
  -1   1   3      148.07      160.25      3.88 o 
   0   1   3     5814.04     5433.98     32.12 o 
   2   1   3      745.63      673.81     11.67 o 
   3   1   3      452.02      413.42      8.60 o 
   4   1   3      198.70      230.44      6.18 o 
   5   1   3     1056.56     1025.27     11.91 o 
   6   1   3       84.53      101.64      4.81 o 
   7   1   3       12.14       12.71      2.30 o 
   8   1   3       28.29       34.93      3.16 o 
   9   1   3       19.93       21.23      3.51 o 
  10   1   3        1.41        5.71      1.30 o 
  11   1   3      364.13      325.32     16.09 o 
  12   1   3        0.32        9.75      4.21 o 
  13   1   3        2.48       12.46      4.67 o 
  14   1   3        0.59        4.74      1.92 o 
  15   1   3      204.56      191.08     17.44 o 
 -16   2   3        7.98        5.17      2.68 o 
 -15   2   3        2.21       11.48      2.71 o 
 -14   2   3        6.08       15.96      3.22 o 
 -13   2   3       27.28       44.26      5.16 o 
 -12   2   3       52.82       54.24      6.95 o 
 -11   2   3      468.87      538.10     27.03 o 
 -10   2   3       39.82       55.69      5.31 o 
  -9   2   3       11.90       12.72      2.61 o 
  -8   2   3      106.51       91.45      8.17 o 
  -7   2   3       40.53       26.61      2.17 o 
  -6   2   3     1305.33     1312.22     37.44 o 
  -5   2   3       47.97       40.91      3.63 o 
  -4   2   3     2379.39     2233.38     16.26 o 
  -3   2   3     1962.94     1878.66     15.26 o 
  -2   2   3     2519.27     2363.50     18.14 o 
   0   2   3      965.22      953.30     14.61 o 
   1   2   3      499.34      549.81      8.02 o 
   3   2   3      244.61      201.96      8.69 o 
   4   2   3     4136.63     3919.48     45.62 o 
   5   2   3       54.76       60.49      3.78 o 
   6   2   3       20.93       11.27      2.01 o 
   7   2   3      976.79      991.91     13.42 o 
   8   2   3      259.45      294.10     14.38 o 
   9   2   3      430.41      394.86     10.95 o 
  10   2   3       20.75       21.13      4.23 o 
  11   2   3      447.90      488.21     12.52 o 
  12   2   3        5.49       12.42      2.41 o 
  13   2   3        6.39       10.30      4.91 o 
  14   2   3       13.46       14.98      3.33 o 
  15   2   3       17.89       13.73      3.16 o 
 -16   3   3       23.23       16.49      5.52 o 
 -15   3   3       57.66       39.44      6.54 o 
 -14   3   3       33.12       30.12      4.79 o 
 -13   3   3       79.76       78.57      8.39 o 
 -12   3   3        0.89        3.66      1.98 o 
 -11   3   3        4.57       10.32      2.48 o 
 -10   3   3      417.85      464.72     21.19 o 
  -9   3   3      481.26      475.61     13.80 o 
  -8   3   3      395.95      417.27     30.42 o 
  -7   3   3      729.00      774.69     22.31 o 
  -6   3   3      278.47      233.63      9.24 o 
  -5   3   3      143.62      131.32      5.89 o 
  -4   3   3      431.82      342.41     14.44 o 
  -3   3   3       20.67       14.07      1.24 o 
  -2   3   3      312.32      293.28      5.39 o 
  -1   3   3      243.77      215.60      7.07 o 
   0   3   3     3977.74     3970.88     26.24 o 
   1   3   3      544.96      463.45      8.51 o 
   2   3   3      906.88      804.88     10.50 o 
   3   3   3      637.16      679.11      8.71 o 
   4   3   3        4.93       10.36      1.15 o 
   5   3   3      204.02      220.81      8.55 o 
   6   3   3      526.00      427.94      5.13 o 
   7   3   3      590.77      552.44     10.93 o 
   8   3   3      870.10      776.24     14.99 o 
   9   3   3       49.18       42.40      4.21 o 
  10   3   3      124.34      119.51      7.80 o 
  11   3   3       67.43       59.76      5.31 o 
  12   3   3       95.55       75.69      8.81 o 
  13   3   3       19.37       16.71      3.40 o 
  14   3   3       50.63       49.90      8.26 o 
  15   3   3       43.40       28.42     10.30 o 
 -15   4   3        1.53        4.81      2.20 o 
 -14   4   3       69.60       66.58      9.17 o 
 -13   4   3        8.46        7.65      2.07 o 
 -12   4   3      100.96      106.08      7.19 o 
 -11   4   3        5.86       10.95      2.24 o 
 -10   4   3        0.02        9.54      3.55 o 
  -9   4   3      207.51      211.74     15.18 o 
  -8   4   3        1.74        4.53      1.58 o 
  -7   4   3       15.08       18.86      3.18 o 
  -6   4   3      492.12      473.15     18.58 o 
  -5   4   3     1051.54     1040.49     15.10 o 
  -4   4   3      271.09      267.15      8.92 o 
  -3   4   3      755.94      682.72      9.86 o 
  -2   4   3      830.19      720.61     22.12 o 
  -1   4   3     1493.23     1405.55     18.82 o 
   0   4   3      144.05      116.96      4.59 o 
   1   4   3      345.22      347.12     10.88 o 
   2   4   3      665.79      605.42     12.38 o 
   3   4   3     1480.92     1489.55     17.40 o 
   4   4   3     1222.60     1092.38     20.11 o 
   5   4   3      169.88      161.17      7.22 o 
   6   4   3      116.19      142.84      7.87 o 
   7   4   3      145.03      119.26      9.54 o 
   8   4   3        1.72        2.24      1.37 o 
   9   4   3        0.91        3.98      1.61 o 
  10   4   3       23.36       18.71      4.99 o 
  11   4   3        0.04        5.68      1.99 o 
  12   4   3      291.65      280.34     12.13 o 
  13   4   3       27.98       26.02      4.64 o 
  14   4   3        0.86       12.05      4.28 o 
 -15   5   3       16.69       11.72      3.35 o 
 -14   5   3       14.61       11.31      3.28 o 
 -13   5   3      290.19      291.81     22.23 o 
 -12   5   3        0.74        6.49      2.48 o 
 -11   5   3        5.13        5.92      2.15 o 
 -10   5   3       17.28       25.47      3.58 o 
  -9   5   3      148.10      146.07     18.74 o 
  -8   5   3        5.86       11.80      3.25 o 
  -7   5   3       12.52        4.88      1.50 o 
  -6   5   3        4.28        8.46      1.57 o 
  -5   5   3        9.57        9.89      2.37 o 
  -4   5   3        0.22        3.56      0.90 o 
  -3   5   3      316.45      298.95     11.31 o 
  -2   5   3        0.07        3.44      1.06 o 
  -1   5   3      104.73      134.61      5.76 o 
   0   5   3      109.87      111.15      5.83 o 
   1   5   3       30.34       50.45      3.74 o 
   2   5   3        2.07        5.45      1.06 o 
   3   5   3        2.88        7.40      1.38 o 
   4   5   3       13.85       17.48      3.21 o 
   5   5   3      645.29      622.25     26.22 o 
   6   5   3        5.62        5.33      1.36 o 
   7   5   3       84.46       88.46      6.31 o 
   8   5   3      283.43      286.68     12.43 o 
   9   5   3      126.23      112.57      9.90 o 
  10   5   3       14.77       14.48      3.80 o 
  11   5   3      397.85      445.83     34.44 o 
  12   5   3       16.54       19.34      6.00 o 
  13   5   3        1.30        4.03      3.06 o 
  14   5   3       40.14       45.55      8.70 o 
 -14   6   3       21.40       20.29      4.25 o 
 -13   6   3      153.80      195.28     18.94 o 
 -12   6   3       85.57       92.52      9.45 o 
 -11   6   3       43.07       40.58      7.89 o 
 -10   6   3       24.21       21.12      4.43 o 
  -9   6   3      424.48      455.06     24.16 o 
  -8   6   3        3.64        7.89      1.74 o 
  -7   6   3       86.77       58.10      7.52 o 
  -6   6   3       74.12       63.01      5.56 o 
  -5   6   3       33.51       38.72      4.95 o 
  -4   6   3        7.05        5.79      1.61 o 
  -3   6   3      475.60      478.95     11.97 o 
  -2   6   3      181.17      219.16     10.99 o 
  -1   6   3      442.51      385.69     14.08 o 
   0   6   3        0.00        3.50      1.30 o 
   1   6   3      690.76      725.64     40.24 o 
   2   6   3      123.83      146.80     10.92 o 
   3   6   3      400.75      348.30     17.15 o 
   4   6   3       43.79       69.39      7.46 o 
   5   6   3       52.68       49.30      5.76 o 
   6   6   3       21.81       18.82      3.06 o 
   7   6   3      330.47      345.79     13.92 o 
   8   6   3        1.09        5.08      1.78 o 
   9   6   3      203.94      216.47     14.39 o 
  10   6   3        3.04        4.66      3.68 o 
  11   6   3      165.13      196.83     37.74 o 
  12   6   3       16.26       20.37      4.55 o 
  13   6   3        7.59       12.82      3.89 o 
 -13   7   3        5.43       10.06      4.56 o 
 -12   7   3       79.47       67.89      8.83 o 
 -11   7   3        9.97       12.60      3.44 o 
 -10   7   3       98.22      100.56     16.06 o 
  -9   7   3      547.40      552.61     71.04 o 
  -8   7   3      246.10      266.51     17.12 o 
  -7   7   3      224.93      212.99     20.22 o 
  -6   7   3      106.72       99.22      7.97 o 
  -5   7   3     1658.55     1628.23     40.07 o 
  -4   7   3        2.21        4.26      1.59 o 
  -3   7   3      282.57      229.72     14.66 o 
  -2   7   3       17.04       12.96      3.74 o 
  -1   7   3      337.87      313.58     17.07 o 
   0   7   3       29.44       22.55      3.38 o 
   1   7   3      450.70      423.06     11.21 o 
   2   7   3       72.53       68.06      4.72 o 
   3   7   3     1230.08     1225.15     33.04 o 
   4   7   3        0.02        6.59      1.94 o 
   5   7   3      121.36      129.48      8.92 o 
   6   7   3      118.65       93.36      9.27 o 
   7   7   3     1055.20     1110.87     25.42 o 
   8   7   3        1.44        6.36      3.26 o 
   9   7   3        7.99        7.06      5.98 o 
  10   7   3       25.16       29.30      6.88 o 
  11   7   3       13.45       27.31      6.12 o 
  12   7   3       12.18       11.01      6.20 o 
 -12   8   3        0.07        7.71      4.56 o 
 -11   8   3       41.89       48.30      6.56 o 
 -10   8   3       62.53       49.86      8.68 o 
  -9   8   3      116.77      118.04     14.07 o 
  -8   8   3       97.10      111.56      7.73 o 
  -7   8   3        7.35       14.24      3.09 o 
  -6   8   3      129.03      138.70     13.22 o 
  -5   8   3      711.78      752.35     31.27 o 
  -4   8   3      261.93      244.77     12.75 o 
  -3   8   3      438.71      418.97     14.50 o 
  -2   8   3      175.35      140.27     10.28 o 
  -1   8   3     4550.53     4783.33    111.22 o 
   0   8   3        0.31        7.37      2.60 o 
   1   8   3        6.49       16.25      2.55 o 
   2   8   3       25.47       36.28      4.14 o 
   3   8   3     1942.37     2096.79     54.99 o 
   4   8   3      107.39      119.55     13.99 o 
   5   8   3       11.29        7.60      2.84 o 
   6   8   3        5.26        4.15      2.07 o 
   7   8   3       55.29       59.77     10.27 o 
   8   8   3       64.80       72.11      7.73 o 
   9   8   3       63.25       79.38     13.03 o 
  10   8   3       58.27       53.37      9.18 o 
  11   8   3      117.97      145.48     21.66 o 
 -10   9   3      234.34      230.45     17.07 o 
  -9   9   3      489.01      474.89     14.43 o 
  -8   9   3       15.06       22.41      5.21 o 
  -7   9   3      110.87       90.50      8.41 o 
  -6   9   3      140.69      134.89      9.01 o 
  -5   9   3     1511.00     1692.70     66.01 o 
  -4   9   3      205.76      221.22     20.59 o 
  -3   9   3      140.19      134.87     12.91 o 
  -2   9   3       45.98       48.12      5.43 o 
  -1   9   3       35.01       42.86      5.93 o 
   0   9   3      477.16      499.21     17.90 o 
   1   9   3        3.07        7.12      3.38 o 
   2   9   3      183.35      158.94     13.97 o 
   3   9   3     1209.34     1248.20     27.73 o 
   4   9   3      159.21      172.25      9.63 o 
   5   9   3        0.52       10.37      5.57 o 
   6   9   3      146.21      129.88     11.66 o 
   7   9   3      568.37      594.65     26.33 o 
   8   9   3        0.98       11.12      6.87 o 
  -8  10   3        0.61       13.30      3.79 o 
  -7  10   3       38.03       19.06      4.37 o 
  -6  10   3      337.05      342.50     14.53 o 
  -5  10   3       28.95       32.16      7.09 o 
  -4  10   3        1.29       10.63      3.58 o 
  -3  10   3       12.48       14.15      3.56 o 
  -2  10   3      433.07      328.92     21.08 o 
  -1  10   3      626.74      623.64     17.15 o 
   0  10   3       19.55       16.05      4.74 o 
   1  10   3       66.32       69.56      7.00 o 
   2  10   3      126.05       90.92      9.24 o 
   3  10   3       29.96       26.38      4.50 o 
   4  10   3      139.33      174.75     10.55 o 
   5  10   3        0.08        8.66      2.30 o 
   6  10   3       58.72       45.44      9.35 o 
   7  10   3       89.65       73.85      7.83 o 
   8  10   3       78.00       77.46     13.16 o 
  -6  11   3       71.36       57.04      8.80 o 
  -5  11   3       30.06       26.97      5.96 o 
  -4  11   3       19.11       14.30      6.41 o 
  -3  11   3       11.89       11.73      3.11 o 
  -2  11   3        0.07        7.22      2.39 o 
  -1  11   3        0.54        9.45      4.23 o 
   0  11   3       27.29       11.87      2.78 o 
   1  11   3        1.12        6.30      2.32 o 
   2  11   3        0.00        9.74      2.78 o 
   3  11   3       19.87       17.48      3.55 o 
   4  11   3       12.41       11.52      3.21 o 
   5  11   3       74.89       70.58      8.78 o 
 -16   0   4        1.16       14.57      4.46 o 
 -15   0   4       66.81       64.62     11.31 o 
 -14   0   4       19.40       38.66      5.93 o 
 -13   0   4        1.03        8.51      4.45 o 
 -12   0   4      165.59      175.52     17.36 o 
 -11   0   4        5.01        5.14      4.03 o 
  -9   0   4     1115.56      942.83     40.53 o 
  -7   0   4      170.90      122.44      8.36 o 
  -6   0   4       44.60       28.76      2.62 o 
  -5   0   4     3960.43     3600.10     68.71 o 
  -4   0   4     1769.46     1684.33     30.05 o 
  -3   0   4    15449.14    15105.93    163.82 o 
  -2   0   4       86.73      113.63      9.55 o 
  -1   0   4     2317.41     2103.72     41.99 o 
   0   0   4        2.02        4.97      1.22 o 
   1   0   4    11968.10    11506.50    152.58 o 
   2   0   4     2394.78     2366.85     21.79 o 
   3   0   4     9137.43     8746.61    107.65 o 
   4   0   4      854.95      703.34     11.86 o 
   5   0   4      184.96      219.07     12.30 o 
   6   0   4      444.88      392.07     31.89 o 
   7   0   4      345.25      371.59     26.24 o 
   8   0   4        7.54        9.28      1.55 o 
   9   0   4       15.35       15.43      2.32 o 
  10   0   4       39.57       31.09     15.15 o 
  11   0   4      207.52      195.54     16.10 o 
  12   0   4      153.02      147.43      9.47 o 
  13   0   4       24.79       23.42      4.21 o 
  14   0   4        1.17        0.14      2.61 o 
  15   0   4      186.68      182.23     24.82 o 
 -16   1   4       96.86       74.08      7.99 o 
 -15   1   4        4.91       10.82      3.55 o 
 -14   1   4       75.86       64.52      5.94 o 
 -13   1   4      157.81      167.12     12.14 o 
 -12   1   4       16.94       12.51      2.52 o 
 -11   1   4        9.22       12.04      2.83 o 
 -10   1   4        4.98       11.27      2.81 o 
  -9   1   4      269.77      222.34     12.21 o 
  -8   1   4      566.01      545.03     34.36 o 
  -7   1   4      638.15      693.37     23.83 o 
  -6   1   4      101.32      139.18      5.77 o 
  -5   1   4     2056.54     1882.25     20.10 o 
  -3   1   4      917.01      808.35      7.41 o 
  -2   1   4      631.11      643.56     14.19 o 
  -1   1   4     8526.16     8293.90     53.95 o 
   0   1   4      186.25      178.54      4.40 o 
   1   1   4     5951.90     5661.54     49.59 o 
   2   1   4      304.31      320.51      8.27 o 
   3   1   4       29.12       35.31      2.42 o 
   4   1   4      208.94      234.87      6.58 o 
   5   1   4      854.82      806.81     12.36 o 
   6   1   4      305.69      352.03     12.68 o 
   7   1   4     1632.19     1559.92     30.26 o 
   8   1   4      440.61      416.48     19.64 o 
   9   1   4        1.00        6.17      1.55 o 
  10   1   4       15.85       18.19      3.25 o 
  11   1   4      241.39      216.92     15.33 o 
  12   1   4       16.67       21.41      3.65 o 
  13   1   4       71.48       69.31     10.57 o 
  14   1   4        3.21       10.89      2.43 o 
  15   1   4        0.89        1.65      2.13 o 
 -15   2   4       13.53       24.78      3.65 o 
 -14   2   4        5.95        6.38      2.03 o 
 -13   2   4       10.03       13.44      4.78 o 
 -12   2   4      240.26      248.59     15.08 o 
 -11   2   4      221.69      208.85     13.81 o 
 -10   2   4        9.12        8.32      3.36 o 
  -9   2   4      402.71      423.51     18.78 o 
  -8   2   4      254.75      237.93     15.61 o 
  -7   2   4      306.84      300.98     11.05 o 
  -6   2   4       45.03       35.42      2.03 o 
  -5   2   4     2747.82     2709.14     27.09 o 
  -4   2   4      343.36      403.12     12.19 o 
  -3   2   4       27.60       26.10      2.59 o 
  -2   2   4       96.09      100.58      3.98 o 
  -1   2   4        1.68        3.10      0.94 o 
   0   2   4     1076.07     1050.33      8.22 o 
   1   2   4      149.83      183.21      4.98 o 
   2   2   4      203.11      226.05      6.01 o 
   3   2   4     3100.23     2945.63     35.10 o 
   5   2   4      725.38      709.43     18.90 o 
   6   2   4        3.19        3.38      1.04 o 
   7   2   4      336.10      334.05      7.35 o 
   8   2   4      146.25      149.57      8.06 o 
   9   2   4       16.32       19.80      2.49 o 
  10   2   4        0.95        3.03      1.22 o 
  11   2   4       40.46       34.51      4.08 o 
  12   2   4       88.32      104.08     14.09 o 
  13   2   4        0.00        6.45      1.82 o 
  14   2   4       46.60       38.61      5.43 o 
  15   2   4       15.30       15.53      4.49 o 
 -16   3   4       47.32       35.58      7.14 o 
 -15   3   4       21.25       17.21      4.81 o 
 -14   3   4       17.49       17.23      7.40 o 
 -13   3   4      105.53      106.29      7.02 o 
 -12   3   4      190.41      168.07     17.60 o 
 -11   3   4        0.01        2.72      1.75 o 
 -10   3   4        0.90       10.39      3.45 o 
  -9   3   4      348.48      370.77     26.47 o 
  -8   3   4      211.15      224.66     17.68 o 
  -7   3   4        0.29        7.59      2.15 o 
  -6   3   4      471.25      468.50     14.08 o 
  -5   3   4        0.01        3.56      0.91 o 
  -4   3   4     3408.07     3520.71     34.46 o 
  -3   3   4      251.09      284.55     13.48 o 
  -1   3   4     2003.22     1905.82     14.67 o 
   0   3   4       17.44       27.13      1.84 o 
   1   3   4      266.14      314.82     10.74 o 
   2   3   4     1203.49     1170.17     15.93 o 
   3   3   4      707.25      690.36     16.70 o 
   4   3   4     1299.79     1233.08     25.69 o 
   5   3   4      566.82      512.37     28.47 o 
   6   3   4       15.17       17.66      3.43 o 
   7   3   4      116.17       84.27      7.51 o 
   8   3   4       13.54       23.44      3.60 o 
   9   3   4       59.93       56.37      4.94 o 
  10   3   4      199.35      176.75      7.69 o 
  11   3   4       46.93       46.86      5.21 o 
  12   3   4        5.30       10.33      2.91 o 
  13   3   4        4.90       11.33      4.24 o 
  14   3   4        0.23        6.61      3.54 o 
 -15   4   4        0.52        9.57      2.27 o 
 -14   4   4        4.13        8.56      2.22 o 
 -13   4   4       66.28       62.48      6.22 o 
 -12   4   4       43.65       43.74      8.52 o 
 -11   4   4        3.47        7.54      2.46 o 
 -10   4   4      157.41      201.57     20.73 o 
  -9   4   4        0.23        7.81      2.24 o 
  -8   4   4     1412.05     1442.74     27.59 o 
  -7   4   4      239.30      248.77     13.40 o 
  -6   4   4      145.03      178.29      8.74 o 
  -5   4   4      170.23      174.07      8.44 o 
  -4   4   4      112.20      118.23      5.29 o 
  -3   4   4      673.15      616.41     21.59 o 
  -2   4   4     1939.82     1949.92     21.14 o 
  -1   4   4      354.39      396.73     11.36 o 
   0   4   4     4995.64     5399.87     63.68 o 
   1   4   4     1378.64     1394.02     15.66 o 
   2   4   4      551.64      588.27     13.12 o 
   3   4   4      145.81      157.97      7.97 o 
   4   4   4       50.71       75.24      3.81 o 
   5   4   4      330.63      351.99     15.89 o 
   6   4   4     1454.23     1442.46     31.84 o 
   7   4   4      301.08      300.59     23.82 o 
   8   4   4      129.59      126.36     10.64 o 
   9   4   4      174.44      180.71     13.48 o 
  10   4   4        2.59        8.70      2.47 o 
  11   4   4        2.83       16.70      4.43 o 
  12   4   4        1.05       11.41      3.77 o 
  13   4   4       21.15       27.75      5.59 o 
  14   4   4      148.01      126.96     11.80 o 
 -15   5   4       59.70       51.63      6.91 o 
 -14   5   4        4.74       10.35      2.57 o 
 -13   5   4        3.60        5.63      2.01 o 
 -12   5   4      125.76      118.41     10.64 o 
 -11   5   4      129.04      142.59     14.15 o 
 -10   5   4       31.29       29.88      7.52 o 
  -9   5   4       48.18       46.04      4.84 o 
  -8   5   4      125.09      133.31     13.03 o 
  -7   5   4       26.03       23.63      2.72 o 
  -6   5   4      447.67      413.57     12.39 o 
  -5   5   4       42.80       37.34      3.20 o 
  -4   5   4     3884.27     4455.05     55.65 o 
  -3   5   4      503.28      456.76      6.82 o 
  -2   5   4     1005.48     1144.97     26.38 o 
  -1   5   4       32.07       30.19      4.09 o 
   0   5   4      152.75      179.84      6.12 o 
   1   5   4     1354.83     1375.85     17.53 o 
   2   5   4     2812.45     3205.89     28.56 o 
   3   5   4      159.48      169.86     10.98 o 
   4   5   4      770.46      767.33     17.56 o 
   5   5   4      673.63      699.31     12.53 o 
   6   5   4       24.69       34.06      4.70 o 
   7   5   4       22.04       31.05      4.42 o 
   8   5   4        4.73        8.72      3.56 o 
   9   5   4        8.44       11.81      2.73 o 
  10   5   4      602.21      663.47     33.46 o 
  11   5   4        4.74       10.12      3.63 o 
  12   5   4        1.49        2.96      2.67 o 
  13   5   4       61.09       52.48      7.51 o 
 -14   6   4        8.06        6.47      2.43 o 
 -13   6   4      239.76      193.64     19.28 o 
 -12   6   4       14.70        7.62      2.66 o 
 -11   6   4      150.84      149.56     11.90 o 
 -10   6   4       73.67       71.80      7.65 o 
  -9   6   4       59.36       69.68      7.86 o 
  -8   6   4      579.43      624.28     28.22 o 
  -7   6   4      147.32      156.09      9.98 o 
  -6   6   4       36.44       41.74      5.91 o 
  -5   6   4        2.53        3.56      1.27 o 
  -4   6   4       69.43       57.40      5.78 o 
  -3   6   4      244.71      274.08     13.63 o 
  -2   6   4      290.72      307.81     17.62 o 
  -1   6   4       22.81       18.69      2.27 o 
   0   6   4      713.18      803.05     15.62 o 
   1   6   4      392.67      387.62     20.18 o 
   2   6   4      621.54      606.61     16.09 o 
   3   6   4        2.10        7.99      1.59 o 
   4   6   4       18.30       14.66      4.02 o 
   5   6   4      246.05      240.51     16.48 o 
   6   6   4     1462.29     1560.02     38.48 o 
   7   6   4       70.28       65.23      5.61 o 
   8   6   4       48.13       43.24      5.34 o 
   9   6   4      461.62      510.42     25.09 o 
  10   6   4       50.05       51.10      8.26 o 
  11   6   4      190.79      169.33     14.39 o 
  12   6   4        0.01        6.23      2.98 o 
  13   6   4      146.59      137.12     21.38 o 
 -13   7   4       79.62       75.42     10.87 o 
 -12   7   4      328.02      316.81     21.51 o 
 -11   7   4      190.89      195.41     22.76 o 
 -10   7   4        0.99        8.46      3.53 o 
  -9   7   4      374.47      399.18     16.90 o 
  -8   7   4      250.55      240.51     20.36 o 
  -7   7   4      345.27      365.07     13.14 o 
  -5   7   4      157.40      147.45      9.33 o 
  -4   7   4       26.38       27.57      4.70 o 
  -3   7   4       82.03       87.63      6.74 o 
  -2   7   4       64.21       81.06      7.16 o 
  -1   7   4       37.30       40.30      5.62 o 
   0   7   4       95.86       92.60      9.01 o 
   1   7   4      184.25      191.90     16.92 o 
   2   7   4      148.23      132.98     12.38 o 
   3   7   4      350.68      300.32     17.48 o 
   4   7   4        0.40        5.16      3.14 o 
   5   7   4      730.73      720.81     24.91 o 
   6   7   4       77.93       65.65      7.91 o 
   7   7   4      142.50      153.46     13.89 o 
   8   7   4        1.67        6.21      1.70 o 
   9   7   4      225.62      231.35     19.82 o 
  10   7   4      529.60      549.98     42.63 o 
  11   7   4       11.09       11.52      2.93 o 
  12   7   4       23.76       26.31      5.64 o 
 -12   8   4        6.42       17.89      4.35 o 
 -11   8   4        0.11       12.09      5.86 o 
 -10   8   4        1.47        9.43      2.37 o 
  -9   8   4       41.64       49.21      7.13 o 
  -8   8   4       92.19       91.33      8.91 o 
  -7   8   4      463.23      451.99     18.42 o 
  -6   8   4        3.09        7.33      2.31 o 
  -5   8   4      160.91      162.97     10.46 o 
  -4   8   4      497.62      454.70     20.99 o 
  -3   8   4      720.14      762.13     18.95 o 
  -2   8   4       41.41       25.71      5.67 o 
  -1   8   4       43.46       34.35      4.01 o 
   0   8   4      299.70      265.48     17.00 o 
   1   8   4      811.53      815.73     28.98 o 
   2   8   4       30.62       21.29      4.36 o 
   3   8   4       41.61       40.06      4.73 o 
   4   8   4        6.41       10.93      5.49 o 
   5   8   4      414.05      430.32     24.48 o 
   6   8   4      156.44      133.17      9.30 o 
   7   8   4      109.59      109.62      8.90 o 
   8   8   4        0.69        9.35      3.48 o 
   9   8   4       11.97       25.15      5.22 o 
  10   8   4       37.64       55.93      7.61 o 
  11   8   4       15.44       27.70      6.26 o 
 -10   9   4        4.48       11.36      2.95 o 
  -9   9   4        0.05        9.38      7.03 o 
  -8   9   4        4.10       11.32      4.95 o 
  -7   9   4      183.85      206.07     19.58 o 
  -6   9   4       47.12       31.91      6.73 o 
  -5   9   4      290.42      287.28     12.55 o 
  -4   9   4       49.50       27.88      4.63 o 
  -3   9   4        1.54        9.12      2.45 o 
  -2   9   4        2.94        6.31      2.30 o 
  -1   9   4      373.15      390.81     21.65 o 
   0   9   4      174.06      158.25     13.07 o 
   1   9   4       11.32       12.58      4.92 o 
   2   9   4        6.88       13.45      2.73 o 
   3   9   4        0.83       11.64      3.87 o 
   4   9   4      124.43       91.91     10.27 o 
   5   9   4       62.90       53.72      6.53 o 
   6   9   4       86.09       53.60     10.56 o 
   7   9   4        2.71        3.48      3.09 o 
   8   9   4       33.66       24.33      5.05 o 
   9   9   4       57.24       69.31     13.00 o 
  -8  10   4      130.57      109.72     10.46 o 
  -7  10   4        0.62        9.03      2.93 o 
  -6  10   4       95.11       94.55     14.54 o 
  -5  10   4       49.07       56.98     10.85 o 
  -4  10   4       31.77       38.45      5.47 o 
  -3  10   4       14.43       12.78      2.67 o 
  -2  10   4       57.43       52.12      6.95 o 
  -1  10   4       94.09       91.39     10.17 o 
   0  10   4        0.67        8.11      4.88 o 
   1  10   4       58.96       37.00      6.35 o 
   2  10   4      226.43      190.20     13.43 o 
   3  10   4      117.04      138.77     12.23 o 
   4  10   4      199.60      175.33     16.99 o 
   5  10   4       13.67       15.02      3.10 o 
   6  10   4      158.79      141.56     15.55 o 
   7  10   4       31.03       29.95      5.45 o 
  -5  11   4      207.97      249.90     22.66 o 
  -4  11   4       17.93        8.28      3.58 o 
  -3  11   4       20.14       16.57      5.10 o 
  -2  11   4       56.82       36.65      5.59 o 
  -1  11   4       70.41       70.41      9.10 o 
   0  11   4       19.78       26.60      6.15 o 
   1  11   4        0.54        6.96      3.98 o 
   2  11   4       46.60       38.86      6.01 o 
   3  11   4        9.13        7.55      3.49 o 
   4  11   4       52.12       32.08      6.55 o 
 -16   1   5      107.48       98.37     10.64 o 
 -15   1   5      185.23      203.18     18.31 o 
 -14   1   5      198.14      195.62     12.14 o 
 -13   1   5        9.76       10.27      3.14 o 
 -12   1   5      184.87      159.76     18.15 o 
 -11   1   5      482.89      564.26     20.80 o 
 -10   1   5        9.50       18.75      4.07 o 
  -9   1   5      245.03      204.33     13.62 o 
  -8   1   5       72.59       56.52      3.58 o 
  -7   1   5      355.55      417.79     17.38 o 
  -6   1   5       61.28       84.43      5.89 o 
  -5   1   5      174.76      205.78      7.90 o 
  -4   1   5       93.41       80.43      4.24 o 
  -3   1   5        2.85        6.64      1.07 o 
  -2   1   5     1736.46     1635.07     13.84 o 
  -1   1   5        2.63        3.92      0.70 o 
   0   1   5     2603.95     2540.73     22.90 o 
   1   1   5       48.44       36.89      1.96 o 
   2   1   5       65.36       85.26      3.40 o 
   3   1   5      124.34      135.25      4.73 o 
   4   1   5       37.95       27.11      2.38 o 
   5   1   5      838.61      980.26     12.56 o 
   6   1   5       20.98       19.16      2.20 o 
   7   1   5      325.73      247.42     11.73 o 
   8   1   5       19.70       20.24      2.24 o 
   9   1   5      170.34      166.21      9.25 o 
  10   1   5       61.23       63.00      5.13 o 
  11   1   5       31.88       29.52      3.12 o 
  12   1   5      108.98       94.40      5.28 o 
  13   1   5        0.11        4.65      1.66 o 
  14   1   5        1.32        8.18      3.15 o 
 -16   2   5       38.03       46.45      6.37 o 
 -15   2   5        0.06        9.58      4.34 o 
 -14   2   5      134.91      117.04      9.98 o 
 -13   2   5       42.93       50.75      5.44 o 
 -12   2   5      289.17      284.02     20.97 o 
 -11   2   5      288.89      271.62     13.64 o 
 -10   2   5      284.63      282.78     17.15 o 
  -9   2   5        8.58        4.37      1.64 o 
  -8   2   5      292.21      260.96     14.84 o 
  -7   2   5     2139.09     2344.39     26.04 o 
  -6   2   5      561.58      535.91     12.29 o 
  -5   2   5     1035.07      997.49     18.38 o 
  -4   2   5     1826.03     1839.50     22.28 o 
  -3   2   5     1785.98     1841.81     19.78 o 
  -2   2   5      320.82      346.46      7.98 o 
  -1   2   5     1762.64     1665.05     12.31 o 
   0   2   5      160.23      139.20      4.19 o 
   1   2   5     1074.70     1094.41     14.18 o 
   2   2   5     1119.60     1230.76     15.74 o 
   3   2   5      964.84      919.60     22.08 o 
   4   2   5     1031.11      957.33     19.32 o 
   5   2   5      203.33      227.98     14.35 o 
   6   2   5      315.53      339.65     24.45 o 
   7   2   5      126.67      106.85      9.23 o 
   8   2   5      228.95      208.66     11.06 o 
   9   2   5      196.97      213.94     11.31 o 
  10   2   5       21.47       12.76      2.55 o 
  11   2   5       29.25       15.22      3.20 o 
  12   2   5       22.47       19.02      2.88 o 
  13   2   5       40.83       37.30     10.80 o 
  14   2   5       26.49       32.26      8.32 o 
 -16   3   5      115.78      115.19     20.15 o 
 -15   3   5       57.16       51.61      6.10 o 
 -14   3   5       98.87      106.52     11.00 o 
 -13   3   5        1.07        3.72      3.52 o 
 -12   3   5       74.12       65.80     10.56 o 
 -11   3   5       73.34       77.16      7.19 o 
 -10   3   5      289.79      304.97     10.93 o 
  -9   3   5      341.71      325.68     24.43 o 
  -8   3   5      756.84      746.66     31.91 o 
  -7   3   5      345.20      343.43     13.04 o 
  -6   3   5      338.62      339.79     11.58 o 
  -5   3   5      517.56      538.79     17.27 o 
  -4   3   5      630.92      740.29     26.80 o 
  -3   3   5     8443.83     9267.48    113.53 o 
  -1   3   5       36.95       37.52      2.32 o 
   0   3   5      131.15      132.08      6.31 o 
   1   3   5     5829.74     6319.20     69.12 o 
   2   3   5      663.25      709.30      9.95 o 
   3   3   5        0.54        3.12      1.10 o 
   4   3   5      616.70      696.27     11.32 o 
   5   3   5        0.42        6.55      2.59 o 
   6   3   5       62.62       72.65      8.28 o 
   7   3   5       58.65       54.40      5.52 o 
   8   3   5      138.15      130.87     12.73 o 
   9   3   5        0.11        6.85      2.49 o 
  10   3   5      158.50      184.96     17.38 o 
  11   3   5        5.87        7.07      4.21 o 
  12   3   5       53.77       60.13      9.93 o 
  13   3   5       83.12       73.93     12.11 o 
  14   3   5       14.67       19.19      3.94 o 
 -15   4   5       28.47       14.37      3.33 o 
 -14   4   5       14.84       13.07      2.48 o 
 -13   4   5      169.53      169.65     13.43 o 
 -12   4   5      209.65      218.55     20.41 o 
 -11   4   5      318.17      340.11     19.59 o 
 -10   4   5       76.05       92.50     10.08 o 
  -9   4   5      207.88      204.26     18.74 o 
  -8   4   5      333.47      334.62     15.82 o 
  -7   4   5     1677.50     1738.29     36.73 o 
  -6   4   5        0.41        4.10      1.18 o 
  -5   4   5       11.59        5.70      1.12 o 
  -4   4   5        5.21        1.80      1.78 o 
  -3   4   5      774.70      705.16     34.49 o 
  -1   4   5        5.63        7.29      0.87 o 
   0   4   5        2.05        7.86      1.79 o 
   1   4   5     1850.80     1869.15     22.32 o 
   2   4   5       23.42       16.77      1.89 o 
   3   4   5       59.44       40.86      3.42 o 
   4   4   5        8.46        6.36      2.18 o 
   5   4   5      912.03      943.23     22.20 o 
   6   4   5      228.14      214.10     16.97 o 
   7   4   5        1.22        6.96      3.20 o 
   8   4   5        4.29       13.95      3.19 o 
   9   4   5        6.53       16.38      3.26 o 
  10   4   5        4.69        7.24      3.14 o 
  11   4   5        2.13       10.32      3.11 o 
  12   4   5       17.58       15.84      5.51 o 
  13   4   5        4.41       11.42      5.88 o 
  14   4   5       31.47       28.33      5.29 o 
 -15   5   5        4.97       13.73      3.51 o 
 -14   5   5        4.36        9.61      3.18 o 
 -13   5   5        2.27        7.37      2.19 o 
 -12   5   5       48.14       36.40      4.74 o 
 -11   5   5       38.80       34.30      9.28 o 
 -10   5   5      204.12      207.82     25.16 o 
  -9   5   5       19.54       15.84      2.29 o 
  -8   5   5       33.96       25.26      3.38 o 
  -7   5   5        1.34        3.09      1.14 o 
  -6   5   5       79.90       84.92      6.29 o 
  -5   5   5       44.59       45.74      4.54 o 
  -4   5   5       38.27       14.49      6.07 o 
  -3   5   5      684.49      791.65      9.92 o 
  -2   5   5       99.50       71.29      3.36 o 
  -1   5   5       33.71       45.58      4.61 o 
   0   5   5      264.39      227.23      8.79 o 
   1   5   5      313.13      332.68      8.94 o 
   3   5   5       14.97       19.92      2.00 o 
   4   5   5      362.26      340.02     18.95 o 
   5   5   5       66.24       54.75      6.46 o 
   6   5   5       60.55       55.96      6.91 o 
   7   5   5       21.06       20.68      8.00 o 
   8   5   5      410.03      410.76     30.51 o 
   9   5   5       58.35       66.97     11.77 o 
  10   5   5       19.96       25.65      4.93 o 
  11   5   5       18.07       15.79      4.59 o 
  12   5   5        1.13       11.28      3.96 o 
  13   5   5       18.21       21.08      4.42 o 
 -14   6   5      273.33      258.81     26.22 o 
 -13   6   5       12.31       14.42      4.23 o 
 -12   6   5      750.18      755.24     41.84 o 
 -11   6   5      254.13      264.86     16.02 o 
 -10   6   5      101.19       90.87      7.22 o 
  -9   6   5        5.08        5.40      5.89 o 
  -8   6   5      428.76      378.18     20.93 o 
  -7   6   5       25.13       25.48      3.07 o 
  -6   6   5      642.11      570.52     17.63 o 
  -5   6   5       53.81       51.50      4.52 o 
  -4   6   5      128.61      148.45      8.66 o 
  -3   6   5       33.35       30.30      4.65 o 
  -2   6   5      198.82      212.99     10.08 o 
  -1   6   5      111.89      149.41     10.39 o 
   0   6   5      702.50      659.07     14.42 o 
   1   6   5       23.12       26.96      3.59 o 
   2   6   5       54.92       47.80      4.18 o 
   3   6   5        4.14        6.16      1.80 o 
   4   6   5     1096.15     1041.51     40.42 o 
   5   6   5        1.96        5.79      2.07 o 
   6   6   5       54.28       41.23     10.00 o 
   7   6   5       14.55       20.23      4.92 o 
   8   6   5      253.05      252.38     17.72 o 
   9   6   5      191.32      191.81     17.28 o 
  10   6   5      111.78      118.65     12.08 o 
  11   6   5       69.46       92.04      9.95 o 
  12   6   5      309.49      264.11     34.53 o 
 -13   7   5       15.24       18.22      5.18 o 
 -12   7   5       12.86        8.72      2.50 o 
 -11   7   5      299.51      279.27     16.96 o 
 -10   7   5      547.31      621.57     43.26 o 
  -9   7   5       21.86       19.71      7.11 o 
  -8   7   5      849.61      920.12     33.65 o 
  -7   7   5      486.67      492.58     17.01 o 
  -6   7   5      258.59      238.60     14.46 o 
  -5   7   5        2.13        4.69      1.73 o 
  -4   7   5       69.76       71.28      9.31 o 
  -3   7   5      508.76      532.35     21.04 o 
  -2   7   5      417.99      373.01     12.06 o 
  -1   7   5        5.18        7.11      1.86 o 
   0   7   5      390.31      367.92     11.82 o 
   1   7   5      669.60      652.68     27.65 o 
   2   7   5       24.14       28.60      2.76 o 
   3   7   5        3.90        5.42      1.97 o 
   4   7   5      769.09      723.65     38.63 o 
   5   7   5      655.00      638.33     24.59 o 
   6   7   5       55.89       60.67     10.04 o 
   7   7   5       37.33       26.43      7.05 o 
   8   7   5      682.45      714.25     18.52 o 
   9   7   5      615.10      598.03     34.79 o 
  10   7   5        3.62       13.05      4.07 o 
  11   7   5        0.49        7.51      4.55 o 
 -12   8   5      129.60      126.97     11.18 o 
 -11   8   5        9.09       10.93      3.36 o 
 -10   8   5        1.47        5.97      2.86 o 
  -9   8   5      113.54      118.16     13.23 o 
  -8   8   5        1.89        7.63      2.63 o 
  -7   8   5       40.32       29.59      4.89 o 
  -6   8   5      360.85      355.77     15.21 o 
  -5   8   5      150.87      159.70     13.21 o 
  -4   8   5      569.44      547.19     28.07 o 
  -3   8   5        1.29        6.60      1.38 o 
  -2   8   5       46.65       35.85      4.60 o 
  -1   8   5       16.91       22.90      3.09 o 
   0   8   5       51.75       39.28      8.29 o 
   1   8   5      154.98      115.16      9.15 o 
   2   8   5      363.54      359.47     20.43 o 
   3   8   5       16.70       15.62      3.73 o 
   4   8   5      401.84      399.75     20.32 o 
   5   8   5      223.21      204.93     13.62 o 
   6   8   5      129.61      138.39     10.68 o 
   7   8   5       10.72       16.00      6.43 o 
   8   8   5       45.53       36.62      6.92 o 
   9   8   5       19.50       25.81      5.54 o 
  10   8   5       11.91       14.15      3.53 o 
 -10   9   5       29.51       32.21      9.37 o 
  -9   9   5       19.32       18.61      8.73 o 
  -8   9   5        3.94        8.22      4.86 o 
  -7   9   5      164.85      171.11     14.64 o 
  -6   9   5      135.96      154.08     15.98 o 
  -5   9   5       67.82       55.41      6.13 o 
  -4   9   5      104.10       91.20      6.63 o 
  -3   9   5     1189.61     1176.08     30.79 o 
  -2   9   5      547.82      579.55     19.83 o 
  -1   9   5      119.52      112.11      9.44 o 
   0   9   5      454.69      501.36     27.10 o 
   1   9   5      872.79      838.73     31.48 o 
   2   9   5      343.70      360.33     18.28 o 
   3   9   5        0.66        4.97      2.39 o 
   4   9   5       60.12       63.29      6.22 o 
   5   9   5       63.17       56.31      7.75 o 
   6   9   5        2.81       17.63      4.37 o 
   7   9   5        1.03       16.70      5.03 o 
   8   9   5        0.02        3.07      2.17 o 
   9   9   5       12.91       20.72      4.06 o 
  -8  10   5       49.63       68.41     13.37 o 
  -7  10   5      589.29      655.62     41.15 o 
  -6  10   5        1.38        5.43      2.57 o 
  -5  10   5       30.29       19.81      7.65 o 
  -4  10   5        2.49        2.97      2.69 o 
  -3  10   5      133.98      134.84     20.67 o 
  -2  10   5        0.06        8.12      3.21 o 
  -1  10   5       63.80       63.11     11.21 o 
   0  10   5        9.41       14.93      5.31 o 
   1  10   5      285.69      263.55     16.45 o 
   2  10   5       24.81       23.88      4.52 o 
   3  10   5      123.59      103.05      8.94 o 
   4  10   5        2.06        3.96      3.64 o 
   5  10   5      442.68      459.26     45.05 o 
   6  10   5      103.70      137.03     10.89 o 
  -5  11   5       97.05      111.37     18.42 o 
  -4  11   5        0.60       11.00      3.56 o 
  -3  11   5      325.78      273.76     24.25 o 
  -2  11   5       94.75       65.28     10.04 o 
  -1  11   5       30.48       29.06      5.52 o 
   0  11   5       62.44       61.05     13.79 o 
   1  11   5      225.01      197.79     11.91 o 
   2  11   5        7.48       11.75      5.97 o 
   3  11   5      104.93      108.93      9.73 o 
 -15   0   6      553.11      551.96     32.91 o 
 -14   0   6        2.51        9.44      8.46 o 
 -13   0   6        2.23        9.40      3.72 o 
 -12   0   6      466.63      486.00     56.29 o 
 -11   0   6      632.00      730.90     65.20 o 
 -10   0   6      526.61      624.91     32.66 o 
  -9   0   6      112.30      131.99     14.90 o 
  -8   0   6     4240.50     4142.79     87.62 o 
  -6   0   6        1.21        6.79      3.72 o 
  -5   0   6      587.19      488.89     16.65 o 
  -4   0   6      539.41      547.43     25.56 o 
  -3   0   6     4944.51     5478.77     74.14 o 
  -2   0   6     2280.94     2120.01     24.28 o 
  -1   0   6       10.78       12.61      1.94 o 
   0   0   6     2156.38     2293.69     25.17 o 
   1   0   6     2224.76     2597.70     38.57 o 
   2   0   6     3793.34     4065.70     55.62 o 
   3   0   6      786.18      710.65     20.07 o 
   4   0   6      550.63      590.71     13.21 o 
   5   0   6       15.41        5.53      2.63 o 
   6   0   6     2764.97     2845.70     34.22 o 
   7   0   6       12.27       17.77      2.47 o 
   8   0   6       72.72       62.43      5.64 o 
   9   0   6      569.55      622.52     20.62 o 
  10   0   6        0.05        3.11      2.23 o 
  11   0   6        1.51       12.33      5.58 o 
  12   0   6      100.71       62.71      9.57 o 
  13   0   6      689.93      669.38     17.80 o 
  14   0   6        8.16       10.28      3.88 o 
 -16   1   6       57.62       63.95      7.63 o 
 -15   1   6       26.32       27.45      4.42 o 
 -14   1   6        1.65        8.87      3.83 o 
 -13   1   6        0.06        7.42      2.84 o 
 -12   1   6      215.25      222.14     14.28 o 
 -11   1   6      759.75      856.34     29.76 o 
 -10   1   6        0.59        6.07      2.33 o 
  -9   1   6        9.69       11.90      3.06 o 
  -8   1   6      185.36      198.03     11.42 o 
  -7   1   6     2718.96     2787.12     26.27 o 
  -6   1   6      785.86      813.95     23.07 o 
  -5   1   6      214.67      188.03      7.76 o 
  -4   1   6     4825.23     5067.39     48.82 o 
  -3   1   6      497.57      566.49     10.21 o 
  -2   1   6      857.88      834.99     13.20 o 
  -1   1   6      990.44     1017.77     11.11 o 
   0   1   6       16.73       20.45      1.69 o 
   1   1   6      966.80     1102.97     19.48 o 
   2   1   6     3028.85     2987.70     29.93 o 
   3   1   6      144.30      124.97      5.02 o 
   4   1   6      162.02      143.15      6.87 o 
   5   1   6     1354.83     1409.01     12.62 o 
   6   1   6      212.13      240.26      9.01 o 
   7   1   6        9.21        5.82      1.54 o 
   8   1   6      203.70      190.74     11.69 o 
   9   1   6      587.92      594.98     15.01 o 
  10   1   6      169.29      151.70      9.13 o 
  11   1   6       13.00       11.51      2.10 o 
  12   1   6        9.90       12.40      2.61 o 
  13   1   6        1.66       18.41      7.71 o 
  14   1   6        0.00        7.38      3.51 o 
 -16   2   6       11.49       13.05      2.79 o 
 -15   2   6       35.10       31.34      5.95 o 
 -14   2   6      132.68      125.63     10.09 o 
 -13   2   6       22.09       14.85      2.71 o 
 -12   2   6       16.11       13.14      4.90 o 
 -11   2   6        1.63        5.60      4.85 o 
 -10   2   6      149.69      151.41     11.54 o 
  -9   2   6       15.48       25.54      3.42 o 
  -8   2   6        3.72        7.01      1.89 o 
  -7   2   6     1128.12     1073.97     19.56 o 
  -6   2   6      266.65      295.32     12.59 o 
  -5   2   6        8.90       15.84      1.90 o 
  -4   2   6      964.14      873.94     22.73 o 
  -3   2   6     3753.40     3821.81     48.69 o 
  -2   2   6      949.49      873.30     13.36 o 
  -1   2   6       57.40       83.81      6.02 o 
   0   2   6     1199.32     1139.07     19.38 o 
   1   2   6     3337.15     3560.13     43.26 o 
   2   2   6      139.45      130.16      5.86 o 
   3   2   6       98.69      110.09      6.14 o 
   4   2   6      158.02      159.37      8.15 o 
   5   2   6     1286.68     1318.00     16.59 o 
   6   2   6        2.34        2.61      3.09 o 
   7   2   6       35.74       49.89     10.07 o 
   8   2   6      197.35      181.91     14.71 o 
   9   2   6       36.02        3.65     11.25 o 
  10   2   6        2.46        1.33      1.36 o 
  11   2   6       20.79       22.24      4.14 o 
  12   2   6      102.35       86.51     12.68 o 
  13   2   6       37.64       18.55      4.05 o 
  14   2   6        0.26       12.12      6.92 o 
 -15   3   6        7.09       15.17      4.87 o 
 -14   3   6        4.93        7.90      2.59 o 
 -13   3   6       11.13       16.31      2.98 o 
 -12   3   6      118.61       97.03     10.75 o 
 -11   3   6       20.51       19.37      7.07 o 
 -10   3   6       83.87       92.22      8.29 o 
  -9   3   6       11.17       19.05      3.22 o 
  -8   3   6      270.53      225.64     15.58 o 
  -7   3   6       16.97       12.85      1.80 o 
  -6   3   6      481.35      580.62     20.07 o 
  -5   3   6      525.52      590.01     18.08 o 
  -4   3   6      316.10      376.65     17.64 o 
  -3   3   6       64.63       58.05      4.07 o 
  -2   3   6      326.46      266.60      9.57 o 
  -1   3   6     1827.45     2125.93     39.28 o 
   0   3   6       35.88       16.95      2.01 o 
   1   3   6      210.80      239.50     11.30 o 
   2   3   6      455.81      498.99     15.09 o 
   3   3   6      180.98      204.21      9.26 o 
   4   3   6      303.96      320.87     16.01 o 
   5   3   6        0.42        6.95      2.18 o 
   6   3   6      238.43      256.66     21.85 o 
   7   3   6        3.51        8.47      2.61 o 
   8   3   6        1.70        7.52      2.89 o 
   9   3   6      115.39      124.81     10.02 o 
  10   3   6      158.99      179.88     17.46 o 
  11   3   6        3.56       10.47      4.62 o 
  12   3   6       11.03       13.48      4.12 o 
  13   3   6       21.34       25.32      7.74 o 
  14   3   6       20.86       27.48      4.66 o 
 -15   4   6        9.79       12.81      3.53 o 
 -14   4   6        5.65       13.33      4.91 o 
 -13   4   6        2.22       10.29      3.93 o 
 -12   4   6       52.43       63.61      5.89 o 
 -11   4   6        3.03        9.30      5.44 o 
 -10   4   6        0.68        5.45      1.70 o 
  -9   4   6      173.05      162.06     10.73 o 
  -8   4   6      756.95      745.12     17.53 o 
  -7   4   6      326.33      357.08     13.32 o 
  -6   4   6     1320.72     1373.14     25.35 o 
  -5   4   6      374.70      422.52     17.43 o 
  -4   4   6       28.95       32.31      4.52 o 
  -3   4   6     4131.51     4217.57     67.36 o 
  -2   4   6     3534.57     3615.56     63.34 o 
  -1   4   6        3.84        7.25      3.03 o 
   0   4   6     2782.21     3144.23     37.45 o 
   1   4   6     2382.72     2474.30     22.02 o 
   2   4   6      535.14      500.56      7.67 o 
   3   4   6      477.27      472.45     11.78 o 
   4   4   6      168.35      162.51     17.04 o 
   5   4   6       29.25       38.76      7.50 o 
   6   4   6     1050.54     1109.98     26.93 o 
   7   4   6        2.28        5.77      3.05 o 
   8   4   6        0.36        4.89      2.48 o 
   9   4   6        6.12        7.61      4.51 o 
  10   4   6       11.84       17.36      3.70 o 
  11   4   6       53.91       58.33     10.42 o 
  12   4   6      107.65       96.30     10.74 o 
  13   4   6       16.75       19.79      7.50 o 
 -14   5   6       48.69       46.85      6.80 o 
 -13   5   6       47.09       35.51     10.71 o 
 -12   5   6      114.75      140.35     14.49 o 
 -11   5   6      792.70      840.49     35.96 o 
 -10   5   6      122.47      137.41     16.43 o 
  -9   5   6       53.35       43.73      5.59 o 
  -8   5   6      552.80      565.21     16.77 o 
  -7   5   6     1865.53     1808.05     44.26 o 
  -6   5   6      175.12      157.38      8.74 o 
  -5   5   6       33.45       30.47      3.85 o 
  -4   5   6     3822.56     4047.46     76.08 o 
  -3   5   6      233.34      249.04     21.66 o 
  -2   5   6     2184.67     2224.53     34.48 o 
  -1   5   6      211.71      222.80      9.29 o 
   0   5   6      609.81      661.22     11.94 o 
   1   5   6     1292.18     1349.87     20.95 o 
   2   5   6     3975.64     4081.66     87.40 o 
   3   5   6        2.01        5.16      1.58 o 
   4   5   6       40.16       58.67      9.64 o 
   5   5   6     1504.10     1364.49     51.93 o 
   6   5   6       33.28       40.38      6.21 o 
   7   5   6      319.60      297.21     21.27 o 
   8   5   6       79.36       89.92      9.97 o 
   9   5   6      575.21      577.01     26.58 o 
  10   5   6       19.92       22.85     11.41 o 
  11   5   6       26.02       24.74      6.98 o 
  12   5   6        0.09        9.17      3.39 o 
 -14   6   6       31.09       25.91     11.32 o 
 -13   6   6        0.08        4.73      1.55 o 
 -12   6   6        1.01        3.89      1.84 o 
 -11   6   6       27.92       21.29      4.25 o 
 -10   6   6       78.82       83.56      6.85 o 
  -9   6   6        8.52        8.11      1.82 o 
  -8   6   6        0.08        3.66      1.01 o 
  -7   6   6      655.27      669.34     32.75 o 
  -6   6   6      412.59      483.98     30.58 o 
  -5   6   6       15.37       12.38      3.67 o 
  -4   6   6      114.03      116.92     11.16 o 
  -3   6   6     2786.06     2758.62     56.89 o 
  -2   6   6      422.55      420.25      9.79 o 
  -1   6   6        3.35        2.77      2.44 o 
   0   6   6      532.34      551.92     10.79 o 
   1   6   6     1697.70     1742.68     25.83 o 
   2   6   6      190.54      201.22     13.99 o 
   3   6   6      141.53      118.84      8.11 o 
   4   6   6       34.06       40.47      3.99 o 
   5   6   6      223.12      213.54      9.52 o 
   6   6   6      293.28      313.26     22.65 o 
   7   6   6        9.90       10.13      5.02 o 
   8   6   6       27.66       23.23      5.24 o 
   9   6   6       63.88       70.03     11.51 o 
  10   6   6       10.06       16.52      7.06 o 
  11   6   6       23.66       24.08      5.49 o 
  12   6   6       96.75       93.09     13.91 o 
 -13   7   6       44.57       36.28      9.82 o 
 -12   7   6        0.38        7.83      4.09 o 
 -11   7   6        0.07        5.91      4.41 o 
 -10   7   6       12.13        5.13      2.70 o 
  -9   7   6       49.04       39.33      5.15 o 
  -8   7   6       50.74       49.46      5.54 o 
  -7   7   6       13.36        9.41      2.05 o 
  -6   7   6       86.95       83.76     11.24 o 
  -5   7   6       19.11       21.71      3.80 o 
  -4   7   6      383.14      358.16     19.50 o 
  -3   7   6        3.81        5.24      2.17 o 
  -2   7   6        2.56        4.33      1.23 o 
  -1   7   6       20.51       16.40      7.54 o 
   0   7   6      126.96       97.02     10.21 o 
   1   7   6       17.86       15.80      1.96 o 
   2   7   6      167.51      131.16     10.26 o 
   3   7   6       37.62       34.53      6.40 o 
   4   7   6       28.38       16.07      4.48 o 
   5   7   6       32.24       25.11      5.62 o 
   6   7   6       98.55      106.16     19.82 o 
   8   7   6       43.25       41.49      7.22 o 
   9   7   6      140.03      128.82     17.06 o 
  10   7   6       19.92       26.44      6.73 o 
  11   7   6        0.01        9.82      4.38 o 
 -11   8   6       83.70       88.78      8.49 o 
 -10   8   6       10.26       19.65      4.62 o 
  -9   8   6       51.56       65.47     10.30 o 
  -8   8   6      195.33      194.21     18.18 o 
  -7   8   6      242.00      239.41     13.45 o 
  -6   8   6      492.93      488.52     27.79 o 
  -5   8   6       88.68       96.19     12.28 o 
  -4   8   6       60.66       47.41      5.15 o 
  -3   8   6      737.94      760.98     23.63 o 
  -2   8   6     1403.41     1330.13     46.36 o 
  -1   8   6        2.59        5.21      1.52 o 
   0   8   6     1628.28     1615.13     31.23 o 
   1   8   6     1129.72      987.04     53.85 o 
   2   8   6       10.58       12.88      2.48 o 
   3   8   6       43.98       33.28      3.73 o 
   4   8   6      501.05      517.12     20.87 o 
   5   8   6      713.46      672.36     29.23 o 
   6   8   6      196.58      198.24     12.98 o 
   7   8   6        1.66       13.21      6.28 o 
   8   8   6       57.29       54.87     11.57 o 
   9   8   6       68.01       60.32      7.66 o 
  10   8   6       15.91       17.26      4.78 o 
 -10   9   6       39.79       31.09      7.06 o 
  -9   9   6       12.87       16.59      6.96 o 
  -8   9   6       68.96       70.69     10.04 o 
  -7   9   6      161.36      125.30     16.42 o 
  -6   9   6      221.60      217.24     28.13 o 
  -5   9   6      112.87       92.89      9.36 o 
  -4   9   6     1280.04     1388.76     47.68 o 
  -3   9   6      132.57      117.93      9.12 o 
  -2   9   6      284.74      303.54     25.06 o 
  -1   9   6      371.99      382.54     15.88 o 
   0   9   6      126.58      120.64      9.01 o 
   1   9   6        0.14        5.38      2.71 o 
   2   9   6      998.77      978.19     15.42 o 
   3   9   6       11.33       13.08      4.24 o 
   4   9   6      175.89      163.80     14.94 o 
   5   9   6      128.83       99.00     12.67 o 
   6   9   6        0.27        8.24      3.66 o 
   7   9   6       78.73       86.47      9.13 o 
   8   9   6        6.30       10.04      4.73 o 
  -8  10   6      302.78      271.28     21.17 o 
  -7  10   6       35.65       29.01      5.56 o 
  -6  10   6        5.68        4.23      3.67 o 
  -5  10   6      129.69      150.24     13.43 o 
  -4  10   6       21.33       26.83      4.41 o 
  -3  10   6        5.29       16.12      5.99 o 
  -2  10   6       94.01       80.00     10.05 o 
  -1  10   6       10.85        9.02      2.51 o 
   0  10   6      244.14      185.44     13.50 o 
   1  10   6        2.13        6.97      2.40 o 
   2  10   6      248.79      304.88     35.26 o 
   3  10   6      342.97      342.76     12.32 o 
   4  10   6        0.14        4.67      3.23 o 
   5  10   6        6.02       15.17      4.37 o 
   6  10   6      426.17      479.07     53.36 o 
  -4  11   6       25.02       11.62      9.62 o 
  -3  11   6        0.44       11.87      3.73 o 
  -2  11   6       12.90       18.22      5.13 o 
  -1  11   6      192.08      182.65     21.75 o 
   0  11   6        0.08        1.99      3.18 o 
   1  11   6       36.42       27.41      5.64 o 
   2  11   6        5.36       13.84      4.06 o 
 -16   1   7       71.63       58.51      7.53 o 
 -15   1   7       71.03       55.00      8.22 o 
 -14   1   7       15.34       10.21      3.18 o 
 -13   1   7        4.31       12.04      9.34 o 
 -12   1   7      252.03      261.11     22.47 o 
 -11   1   7        2.71        9.08      2.84 o 
 -10   1   7       79.20      101.83      8.28 o 
  -9   1   7       27.38       30.15      3.07 o 
  -8   1   7      260.50      297.54     18.84 o 
  -7   1   7       82.60       52.64      4.06 o 
  -6   1   7       30.74       22.07      4.51 o 
  -5   1   7       42.80       37.73      2.76 o 
  -4   1   7     1224.75     1254.84     29.79 o 
  -3   1   7       97.58      104.72      4.90 o 
  -2   1   7     2985.20     2999.12     31.75 o 
  -1   1   7       15.73       22.30      2.27 o 
   0   1   7     1329.56     1389.80     14.65 o 
   1   1   7       34.97       33.50      3.35 o 
   2   1   7     1130.36     1145.65     18.07 o 
   3   1   7       42.91       39.76      2.62 o 
   4   1   7      407.30      445.46     13.72 o 
   5   1   7       16.72       31.59      3.17 o 
   6   1   7      383.45      364.57     22.87 o 
   7   1   7        5.09        6.05      2.00 o 
   8   1   7      302.97      273.77     12.93 o 
   9   1   7      244.27      250.90     15.48 o 
  10   1   7      205.30      202.12     14.69 o 
  11   1   7        2.92        7.31      2.20 o 
  12   1   7       30.84       26.99      7.23 o 
  13   1   7      110.38       84.19     12.60 o 
  14   1   7        3.62        7.76      6.83 o 
 -16   2   7       71.75       55.79      8.05 o 
 -15   2   7       45.35       47.09      7.89 o 
 -14   2   7      251.42      245.23     16.12 o 
 -13   2   7       43.03       56.92      6.82 o 
 -12   2   7        0.66        8.58      2.26 o 
 -11   2   7      489.04      487.78     22.67 o 
 -10   2   7       54.60       76.67      7.77 o 
  -9   2   7       67.87       63.10      5.11 o 
  -8   2   7      103.24       82.08      5.38 o 
  -7   2   7        3.94       14.32      3.74 o 
  -6   2   7     1845.36     1893.80     23.04 o 
  -5   2   7       67.13       71.56      3.69 o 
  -4   2   7      172.94      185.64      6.52 o 
  -3   2   7      112.48      111.79      5.12 o 
  -2   2   7     1340.48     1317.21     15.11 o 
   0   2   7     5595.99     5670.04     93.25 o 
   1   2   7        0.01        4.21      1.00 o 
   2   2   7       48.82       46.16      3.07 o 
   3   2   7       20.18       24.15      3.78 o 
   4   2   7     2188.84     2086.97     34.31 o 
   5   2   7      590.60      596.35     17.65 o 
   6   2   7        5.00       19.88      4.68 o 
   7   2   7       71.85       48.39     14.23 o 
   8   2   7      513.38      595.09     26.51 o 
   9   2   7      252.11      280.02     18.47 o 
  10   2   7      138.58      144.88     13.85 o 
  11   2   7        0.38        6.52      3.34 o 
  12   2   7      537.35      562.33     20.20 o 
  13   2   7        0.64        3.73      2.95 o 
 -15   3   7       19.47       17.14      3.96 o 
 -14   3   7       73.03       62.84      7.10 o 
 -13   3   7       21.33       31.64      4.40 o 
 -12   3   7      146.50      141.45      7.87 o 
 -11   3   7      211.11      255.78     19.08 o 
 -10   3   7     1472.91     1622.59     53.06 o 
  -9   3   7      153.04      149.21     11.25 o 
  -8   3   7       33.46       48.51      4.04 o 
  -7   3   7     1503.34     1527.62     28.72 o 
  -6   3   7     1488.45     1427.19     33.30 o 
  -5   3   7      147.03      164.16     10.36 o 
  -4   3   7      390.95      335.16     11.05 o 
  -3   3   7      711.58      819.46     15.62 o 
  -2   3   7      269.98      209.63      7.44 o 
  -1   3   7       11.71        9.89      1.32 o 
   1   3   7     1607.79     1744.06     21.11 o 
   2   3   7      193.09      186.40      7.73 o 
   3   3   7      136.35      149.51      7.31 o 
   4   3   7     5120.28     5135.71    619.33 o 
   5   3   7     1044.52     1049.19     45.52 o 
   6   3   7      154.22      128.16     16.97 o 
   7   3   7       11.08       11.46      3.17 o 
   8   3   7     2459.95     2450.92     75.75 o 
   9   3   7        2.10       10.60      5.13 o 
  10   3   7      238.06      254.05     17.37 o 
  11   3   7        4.02        8.41      3.51 o 
  12   3   7       32.83       27.67      4.75 o 
  13   3   7       45.85       53.54     12.25 o 
 -15   4   7      108.12      114.49     18.70 o 
 -14   4   7      203.35      213.93     12.71 o 
 -13   4   7      109.74      116.56     10.34 o 
 -12   4   7      239.89      285.51     17.69 o 
 -11   4   7      152.55      148.41     12.06 o 
 -10   4   7       23.79       15.99      4.67 o 
  -9   4   7      129.16      127.91      9.66 o 
  -8   4   7      211.52      231.99     13.61 o 
  -7   4   7        0.86        5.15      1.13 o 
  -6   4   7      671.03      709.15     25.29 o 
  -5   4   7       58.44       47.44      8.11 o 
  -4   4   7      913.16     1123.11     41.16 o 
  -3   4   7        0.07        6.78      2.78 o 
  -2   4   7     1654.35     1687.57     42.44 o 
  -1   4   7      157.82      182.25      9.33 o 
   0   4   7     3873.48     4126.09     85.32 o 
   1   4   7       31.99       31.44      3.14 o 
   2   4   7      380.30      437.26     10.32 o 
   3   4   7       30.84       27.75      2.33 o 
   4   4   7      865.72      913.78     53.28 o 
   5   4   7      269.04      310.23     26.89 o 
   6   4   7      154.52      131.04     13.46 o 
   7   4   7        0.26       12.92      3.87 o 
   8   4   7      174.40      183.29     16.86 o 
   9   4   7      422.52      426.29     20.30 o 
  10   4   7       32.66       31.33      7.30 o 
  11   4   7       14.24       22.13      4.12 o 
  12   4   7      202.68      216.89     21.90 o 
  13   4   7      144.18      128.67     10.44 o 
 -14   5   7       17.24       11.04      8.52 o 
 -13   5   7       10.33        9.21      2.22 o 
 -12   5   7      206.10      211.79     27.05 o 
 -11   5   7       61.01       69.83     12.25 o 
 -10   5   7       31.70       26.32      3.79 o 
  -9   5   7       50.41       48.87      6.34 o 
  -8   5   7       33.70       25.11      3.04 o 
  -7   5   7       71.07        1.63     37.47 o 
  -6   5   7       37.72       26.05      3.87 o 
  -5   5   7      142.93      118.04     11.18 o 
  -4   5   7       98.14      114.02     10.51 o 
  -3   5   7      301.15      290.58     20.80 o 
  -2   5   7        0.16        6.84      2.44 o 
  -1   5   7        0.38        3.94      2.01 o 
   0   5   7       32.41       41.84      3.27 o 
   1   5   7       29.76       30.02      3.72 o 
   2   5   7      100.84      105.21      7.05 o 
   3   5   7        9.14       13.44      2.92 o 
   4   5   7      218.12      223.49     20.06 o 
   5   5   7       84.36       96.30     12.36 o 
   6   5   7        1.83        6.47      1.70 o 
   7   5   7        4.29        9.52      2.65 o 
   8   5   7       36.18       41.42     12.57 o 
   9   5   7      110.33       94.90      9.26 o 
  10   5   7       70.76       59.68     10.41 o 
  11   5   7        0.00        8.50      3.70 o 
  12   5   7        4.50       12.65      3.95 o 
 -13   6   7       16.42       21.67      5.01 o 
 -12   6   7      162.36      173.53     17.40 o 
 -11   6   7      737.60      768.91     29.50 o 
 -10   6   7       52.90       43.48      9.08 o 
  -9   6   7       17.33       21.24      3.15 o 
  -8   6   7     1094.56     1092.40     18.78 o 
  -7   6   7      653.41      600.22     24.85 o 
  -6   6   7       83.15       73.59      7.83 o 
  -5   6   7        8.63       27.49      5.87 o 
  -4   6   7      616.69      620.50     35.01 o 
  -3   6   7        5.79       16.77      8.59 o 
  -2   6   7      169.48      164.28     14.37 o 
  -1   6   7       30.99       22.05      2.77 o 
   0   6   7      353.85      361.28     17.52 o 
   1   6   7      504.49      505.91     28.13 o 
   2   6   7      444.12      406.49     25.45 o 
   3   6   7       21.70       12.54      2.20 o 
   4   6   7      243.08      235.41     11.36 o 
   5   6   7     1022.06     1101.28     61.41 o 
   6   6   7      870.57      830.74     49.68 o 
   7   6   7        0.59        7.81      4.45 o 
   9   6   7      355.19      386.35     25.45 o 
  10   6   7       65.31       67.99     13.99 o 
  11   6   7        7.08       12.13      4.13 o 
 -12   7   7      132.34      123.31     10.81 o 
 -11   7   7        0.00        9.67      4.41 o 
 -10   7   7      256.17      265.41     21.08 o 
  -9   7   7       21.11       26.49      6.91 o 
  -8   7   7        3.40       17.21      4.47 o 
  -7   7   7     1042.13     1181.94     28.90 o 
  -6   7   7      519.88      556.94     23.45 o 
  -5   7   7        8.53       19.53      3.96 o 
  -4   7   7      334.74      341.90     25.00 o 
  -3   7   7     1855.41     1920.73     60.45 o 
  -2   7   7      208.54      190.96      8.77 o 
  -1   7   7       38.26       45.57      4.16 o 
   0   7   7      376.52      385.94     18.44 o 
   1   7   7     1403.63     1448.91     43.34 o 
   2   7   7      216.58      197.11     14.74 o 
   3   7   7       11.00       14.25      2.63 o 
   4   7   7      847.09      903.30     22.85 o 
   5   7   7      328.27      335.02     21.58 o 
   6   7   7       62.15       58.59      5.94 o 
   7   7   7        6.20       14.34      5.06 o 
   8   7   7      520.02      559.21     16.02 o 
   9   7   7        1.66       13.88      3.61 o 
  10   7   7      391.23      415.00     26.40 o 
 -11   8   7      122.06      132.63     20.13 o 
 -10   8   7       74.65      109.15     10.78 o 
  -9   8   7       93.53       96.47     16.65 o 
  -8   8   7      149.04      145.03     13.50 o 
  -7   8   7      218.14      234.99     28.39 o 
  -6   8   7       12.63       23.41      8.62 o 
  -5   8   7      159.51      173.35     11.17 o 
  -4   8   7       99.85       84.47      8.48 o 
  -3   8   7        6.32       11.67      3.21 o 
  -2   8   7        1.20        2.98      0.93 o 
  -1   8   7       83.48       88.06     12.24 o 
   0   8   7       47.85       43.24      5.05 o 
   1   8   7       37.74       40.11      4.76 o 
   2   8   7      127.48      124.91     10.21 o 
   3   8   7       23.40       12.43      4.09 o 
   4   8   7        2.57        5.11      2.42 o 
   5   8   7      101.71      101.49     10.40 o 
   6   8   7      209.45      206.98     45.66 o 
   7   8   7       37.01       48.47     10.70 o 
   8   8   7       24.65       22.78      5.93 o 
   9   8   7        5.14       11.91      3.54 o 
  -9   9   7       10.60       12.74      7.16 o 
  -8   9   7        7.34       14.87      4.40 o 
  -7   9   7      116.57      106.60     15.02 o 
  -6   9   7       64.38       56.99      8.41 o 
  -5   9   7        0.44        5.48      5.04 o 
  -4   9   7        2.34       11.10      3.82 o 
  -3   9   7       39.73       40.20      9.46 o 
  -2   9   7       11.63       12.65      3.13 o 
  -1   9   7        9.87        8.23      2.22 o 
   0   9   7        0.06        3.95      1.94 o 
   1   9   7       92.73       86.91      5.79 o 
   2   9   7        6.46       13.80      4.59 o 
   3   9   7        0.39        9.99      6.98 o 
   4   9   7       54.06       72.70      9.70 o 
   5   9   7      149.14      125.56     22.53 o 
   6   9   7       74.53       63.00     11.85 o 
   7   9   7        5.42       18.69      4.11 o 
  -7  10   7       10.28       17.54      4.21 o 
  -6  10   7      242.68      257.89     22.17 o 
  -5  10   7        4.92       15.78      5.45 o 
  -4  10   7       18.68       38.73      6.27 o 
  -3  10   7        1.98       12.79      4.41 o 
  -2  10   7      134.88      130.22     13.22 o 
  -1  10   7        4.73       12.60      4.00 o 
   0  10   7      119.76       93.81     10.95 o 
   1  10   7        0.22       10.66      3.49 o 
   2  10   7        6.36       10.37      2.53 o 
   3  10   7       10.31       11.84      3.36 o 
   4  10   7      149.38      166.29     33.59 o 
   5  10   7       68.05       88.99     17.99 o 
  -2  11   7      182.49      160.21     26.34 o 
  -1  11   7        3.45       12.06      3.97 o 
   0  11   7        9.90       10.68      5.63 o 
 -16   0   8        0.17       11.09      4.60 o 
 -15   0   8        0.04        5.55      3.51 o 
 -14   0   8      298.24      387.09     57.41 o 
 -13   0   8       87.26       68.13     12.85 o 
 -12   0   8      184.93      193.66     36.66 o 
 -11   0   8       97.03      106.16     17.28 o 
 -10   0   8       42.75       41.54     10.71 o 
  -9   0   8       27.67       32.48      4.55 o 
  -8   0   8     2056.94     2282.82     57.95 o 
  -7   0   8      155.63      128.49     12.11 o 
  -6   0   8     1976.84     2009.14     75.17 o 
  -5   0   8        6.81       14.60      2.36 o 
  -4   0   8      795.08      847.05     29.96 o 
  -3   0   8      853.39      884.39     37.79 o 
  -2   0   8      683.16      573.50     32.26 o 
  -1   0   8      123.71      132.08     11.78 o 
   0   0   8     3582.94     3921.56    131.61 o 
   1   0   8        8.17        6.41      2.09 o 
   2   0   8     2287.60     2495.63     63.11 o 
   3   0   8       28.48       23.88      4.12 o 
   4   0   8     3223.81     3538.36     52.34 o 
   5   0   8      668.31      630.46     17.09 o 
   6   0   8     2126.74     2355.45     47.45 o 
   7   0   8      243.41      241.42     19.99 o 
   8   0   8       49.18       48.22      7.45 o 
   9   0   8        1.29        6.01      2.78 o 
  10   0   8      202.43      223.82     18.05 o 
  11   0   8      174.08      170.73     23.50 o 
  12   0   8       65.39       75.82     16.42 o 
  13   0   8        1.59        8.52      3.26 o 
 -16   1   8       39.86       35.35      5.55 o 
 -15   1   8        0.24        9.10      2.53 o 
 -14   1   8      106.10       89.89     13.41 o 
 -13   1   8        0.40        7.58      2.36 o 
 -12   1   8      206.33      197.06     13.10 o 
 -11   1   8        9.01        7.24      1.76 o 
 -10   1   8      971.35     1009.95     43.02 o 
  -9   1   8       20.96       14.86      3.14 o 
  -8   1   8       11.84       25.18      3.94 o 
  -7   1   8      310.64      297.65     19.35 o 
  -6   1   8       27.52       22.32      3.97 o 
  -5   1   8       69.82       46.58      3.82 o 
  -4   1   8     4492.49     4722.98     59.57 o 
  -3   1   8      103.23      122.84      5.60 o 
  -2   1   8     2629.78     2852.00     81.62 o 
  -1   1   8        1.26        6.47      1.22 o 
   0   1   8     2910.16     3316.51     33.10 o 
   1   1   8      841.61      878.53     12.36 o 
   2   1   8     2009.36     2058.92     30.52 o 
   3   1   8      198.50      222.44     11.94 o 
   4   1   8      325.16      335.19     17.60 o 
   5   1   8        9.68        5.46      1.55 o 
   6   1   8       44.37       41.15      3.46 o 
   7   1   8       96.23       75.76      6.62 o 
   8   1   8      822.36      811.77     20.32 o 
   9   1   8       21.57       24.43      4.60 o 
  10   1   8      323.82      326.10     16.54 o 
  11   1   8       93.41       87.54     10.94 o 
  12   1   8      186.91      180.68     30.59 o 
  13   1   8       15.87       11.59      5.17 o 
 -15   2   8       16.75       23.69      4.45 o 
 -14   2   8      178.00      162.91      9.43 o 
 -13   2   8        1.03       10.22      3.11 o 
 -12   2   8        6.80        8.66      2.65 o 
 -11   2   8       58.14       60.01     12.58 o 
 -10   2   8      108.55       92.47      6.90 o 
  -9   2   8        0.04        8.54      2.65 o 
  -8   2   8      852.45      843.89     18.01 o 
  -7   2   8       67.00       67.45      5.03 o 
  -6   2   8     2214.89     2426.50     78.79 o 
  -5   2   8       13.13        7.74      1.30 o 
  -4   2   8      111.30      134.62      7.65 o 
  -3   2   8      438.59      444.13     11.11 o 
  -2   2   8     1247.23     1260.81     20.29 o 
  -1   2   8      139.21      123.01      5.63 o 
   0   2   8     2477.58     2575.99     28.22 o 
   1   2   8      140.87      152.65      9.31 o 
   2   2   8      208.30      200.57      7.99 o 
   3   2   8      158.22      158.29      6.97 o 
   4   2   8     2121.30     2297.91     36.69 o 
   5   2   8       12.84       14.49      2.56 o 
   6   2   8      384.16      362.90     17.76 o 
   7   2   8       15.81       23.73      4.08 o 
   8   2   8       72.57       62.37     14.29 o 
   9   2   8       81.82      107.30     10.73 o 
  10   2   8       12.51       15.39      3.93 o 
  11   2   8        8.39        9.06      2.46 o 
  12   2   8        9.23       10.36      3.46 o 
  13   2   8        8.55       12.42      6.47 o 
 -15   3   8       40.29       34.83      7.80 o 
 -14   3   8       29.93       23.81      4.61 o 
 -13   3   8      209.60      276.83     18.90 o 
 -12   3   8      295.06      286.06     14.40 o 
 -11   3   8        3.01        5.40      2.15 o 
 -10   3   8      477.54      547.13     35.17 o 
  -9   3   8       45.89       42.35      4.27 o 
  -8   3   8       22.23       23.75      2.93 o 
  -7   3   8      227.98      210.48     10.70 o 
  -6   3   8       13.14       16.47      1.71 o 
  -5   3   8       73.28       67.74      4.21 o 
  -4   3   8     1005.44     1009.84     16.53 o 
  -3   3   8      131.85      124.54      6.32 o 
  -2   3   8      795.19      872.95     15.86 o 
  -1   3   8      491.69      431.19     11.17 o 
   0   3   8      592.01      634.62     16.85 o 
   1   3   8      127.19      118.56      5.67 o 
   2   3   8      452.79      486.01      9.23 o 
   3   3   8       15.71       22.07      2.19 o 
   4   3   8       80.52       81.21     17.46 o 
   5   3   8       39.21       31.85      9.33 o 
   7   3   8        0.01        2.86      3.86 o 
   8   3   8      105.20       87.82     11.32 o 
   9   3   8       16.06       16.55     10.84 o 
  10   3   8        2.09        9.74      3.20 o 
  11   3   8        1.87       10.14     10.25 o 
  12   3   8       37.43       28.86      6.57 o 
 -15   4   8        6.14        8.39      3.20 o 
 -14   4   8      179.01      149.72     12.32 o 
 -13   4   8       13.46       14.71      3.06 o 
 -12   4   8       76.86       88.17     10.89 o 
 -11   4   8       80.69       66.54      5.22 o 
 -10   4   8       35.42       35.30      6.74 o 
  -9   4   8      127.49      132.51      8.79 o 
  -8   4   8      358.09      364.55     10.71 o 
  -7   4   8        0.55        1.87      1.84 o 
  -6   4   8       92.38       77.78      8.33 o 
  -5   4   8       40.94       48.61      5.24 o 
  -4   4   8      402.63      390.50     18.24 o 
  -3   4   8     2086.31     2070.99     70.84 o 
  -2   4   8       11.65       10.72      2.29 o 
  -1   4   8       13.16        7.74      2.07 o 
   0   4   8        0.43        4.08      0.94 o 
   1   4   8      877.92      928.49     17.49 o 
   2   4   8       57.38       53.04      4.31 o 
   3   4   8       52.50       54.01      5.42 o 
   4   4   8       28.93       18.74      7.31 o 
   5   4   8       35.03       25.56      4.78 o 
   6   4   8        2.75        8.93      2.94 o 
   7   4   8       21.19       28.15      5.30 o 
   8   4   8      471.18      468.50     15.98 o 
   9   4   8        3.64       10.01      2.87 o 
  10   4   8      115.79       87.91      8.60 o 
  11   4   8       64.44       50.50      7.45 o 
  12   4   8      327.58      257.76     29.72 o 
 -14   5   8        5.54       10.06      6.12 o 
 -13   5   8       73.50       81.73     10.89 o 
 -12   5   8      852.43      878.23     46.15 o 
 -11   5   8       49.46       31.11      7.08 o 
 -10   5   8       37.50       45.92      7.58 o 
  -9   5   8       25.10       31.53      4.15 o 
  -7   5   8      865.08      851.07     44.97 o 
  -6   5   8        7.54       13.67      4.93 o 
  -5   5   8      495.26      437.10     38.11 o 
  -4   5   8       37.89       35.89      5.68 o 
  -3   5   8      334.21      345.75     15.25 o 
  -2   5   8        0.77        7.89      3.28 o 
  -1   5   8       15.06        5.65      2.55 o 
   0   5   8       28.11       51.89      4.18 o 
   1   5   8     1031.56     1011.20     27.07 o 
   2   5   8      370.52      361.14     17.61 o 
   3   5   8        1.22        6.65      1.73 o 
   4   5   8      366.38      408.60     30.77 o 
   5   5   8      436.58      423.87     31.78 o 
   6   5   8      478.78      490.17     27.02 o 
   7   5   8       12.14       15.06      4.62 o 
   8   5   8      112.68       99.84      7.20 o 
   9   5   8      108.39       91.71     10.50 o 
  10   5   8      209.55      215.14     14.84 o 
  11   5   8        0.79        5.51      2.76 o 
 -13   6   8       38.83       26.96      4.89 o 
 -12   6   8        6.60       15.64      4.17 o 
 -11   6   8        1.05       10.74      5.02 o 
 -10   6   8        0.28        6.16      2.51 o 
  -9   6   8      417.45      431.23     38.29 o 
  -8   6   8      649.55      669.88     38.95 o 
  -7   6   8        5.00       13.52      6.41 o 
  -6   6   8        3.72        6.70      2.66 o 
  -5   6   8       42.09       24.55      5.37 o 
  -4   6   8      663.76      714.25     59.80 o 
  -3   6   8      528.73      484.22     23.46 o 
  -2   6   8      146.27      159.45     18.14 o 
  -1   6   8      192.32      157.76      9.82 o 
   0   6   8        1.36        6.46      2.38 o 
   1   6   8      351.52      332.37     18.05 o 
   2   6   8      297.04      276.11     18.39 o 
   3   6   8      177.04      157.60      9.37 o 
   4   6   8        1.05        1.41      1.64 o 
   5   6   8       17.40       25.71      4.51 o 
   6   6   8       37.94       21.83      6.03 o 
   7   6   8       35.50       38.23      6.56 o 
   8   6   8      133.86      131.94     11.40 o 
   9   6   8       20.34       28.59      6.59 o 
  10   6   8       53.93       56.51      6.48 o 
  11   6   8        8.37       21.69      5.02 o 
 -12   7   8       49.65       38.72      6.62 o 
 -11   7   8       26.18       34.51     11.98 o 
 -10   7   8        6.07       15.79      2.66 o 
  -9   7   8       14.04       16.11      5.75 o 
  -8   7   8        2.28       11.63      4.12 o 
  -7   7   8       90.19       86.44      8.88 o 
  -6   7   8      162.27      202.47     16.72 o 
  -5   7   8      465.18      439.72     28.97 o 
  -4   7   8      720.21      781.59     41.82 o 
  -3   7   8        0.17        7.55      2.23 o 
  -2   7   8      513.96      519.87     24.07 o 
  -1   7   8      490.47      407.86     12.49 o 
   0   7   8      841.01      840.28     25.77 o 
   1   7   8      112.80      123.78     12.78 o 
   2   7   8      152.82      140.61     12.00 o 
   3   7   8       48.92       46.31      5.82 o 
   4   7   8       16.45       21.38      3.20 o 
   5   7   8       68.19       76.43      7.43 o 
   6   7   8       16.80       10.73      3.75 o 
   7   7   8       12.20       12.13      4.55 o 
   8   7   8       48.57       35.27     12.57 o 
   9   7   8       18.17       24.95      7.42 o 
  10   7   8       37.40       22.51     12.33 o 
 -11   8   8        7.09       12.63      4.28 o 
 -10   8   8      186.15      227.49     15.53 o 
  -9   8   8       44.52       60.61     14.29 o 
  -8   8   8      131.70      110.04     17.22 o 
  -7   8   8       89.58      102.04     12.70 o 
  -6   8   8      293.59      324.26     20.51 o 
  -5   8   8       88.33       83.06      8.37 o 
  -4   8   8       44.92       41.10      5.81 o 
  -3   8   8     1226.78     1423.40     55.34 o 
  -2   8   8       48.80       45.26      5.88 o 
  -1   8   8        0.20        7.74      3.29 o 
   0   8   8      401.40      405.67     18.17 o 
   1   8   8      508.06      496.46     20.61 o 
   2   8   8      146.85      141.17      8.69 o 
   3   8   8        4.75        8.46      3.80 o 
   4   8   8      885.25      895.76     38.49 o 
   5   8   8        3.96       15.42      7.42 o 
   6   8   8      171.43      154.60     14.64 o 
   7   8   8        2.48        4.39      4.84 o 
   8   8   8      320.38      375.83     48.52 o 
  -9   9   8      108.56      127.35     11.28 o 
  -8   9   8        9.87       30.58      9.30 o 
  -7   9   8      388.35      454.40     27.56 o 
  -6   9   8       12.01       18.52      4.50 o 
  -5   9   8      115.98      108.21     13.60 o 
  -4   9   8      167.56      133.83     13.71 o 
  -3   9   8       68.70       66.58      8.36 o 
  -2   9   8      211.22      173.39     24.18 o 
  -1   9   8       49.50       47.80      8.58 o 
   0   9   8      290.00      249.81     20.38 o 
   1   9   8      324.55      315.12     21.39 o 
   2   9   8      124.12      107.35      9.05 o 
   3   9   8       58.45       35.62      8.16 o 
   4   9   8        7.03       13.29      4.07 o 
   5   9   8       91.09       83.69     11.35 o 
   6   9   8        4.19        7.63      2.94 o 
  -6  10   8       19.00       17.19      3.61 o 
  -5  10   8        0.14        6.95      3.94 o 
  -4  10   8        1.29       16.54      4.72 o 
  -3  10   8       82.36       73.67     11.44 o 
  -2  10   8        0.02        6.33      2.98 o 
  -1  10   8       10.07       14.95      3.12 o 
   0  10   8        1.38       10.81      3.61 o 
   1  10   8        7.84       16.82      4.20 o 
   2  10   8       60.91       54.41      9.29 o 
   3  10   8       17.84       30.08      9.71 o 
   4  10   8       16.25        9.89      3.61 o 
 -15   1   9       98.10       86.55     13.84 o 
 -14   1   9       15.72       16.15      4.68 o 
 -13   1   9        2.12        8.33      4.25 o 
 -12   1   9        0.58       10.17      2.58 o 
 -11   1   9      142.29      151.83     20.06 o 
 -10   1   9       65.07       61.60      7.07 o 
  -9   1   9        5.76       15.09      2.33 o 
  -8   1   9        6.58       12.20      2.85 o 
  -7   1   9        0.35        5.97      1.51 o 
  -6   1   9       38.67       49.36      4.16 o 
  -5   1   9       35.53       28.62      2.98 o 
  -4   1   9       69.07       97.95      5.73 o 
  -3   1   9       27.34       25.85      2.61 o 
  -2   1   9      549.26      655.69     12.67 o 
  -1   1   9        0.44        4.05      1.23 o 
   0   1   9      100.35       83.69      5.76 o 
   1   1   9        7.08       12.31      2.54 o 
   2   1   9       11.14        7.08      1.36 o 
   3   1   9        0.09        2.27      1.06 o 
   4   1   9        4.46        5.96      1.20 o 
   6   1   9      102.60       81.26      6.79 o 
   7   1   9       60.43       57.04      5.98 o 
   8   1   9       14.72       17.10      1.68 o 
   9   1   9       88.69       80.78     13.19 o 
  10   1   9        0.14        6.99      6.09 o 
  11   1   9        4.85       14.39     11.07 o 
  12   1   9       12.52       22.72      5.81 o 
 -15   2   9       73.37       74.49      7.16 o 
 -14   2   9      101.10      109.99     11.31 o 
 -13   2   9        6.88       11.46      3.47 o 
 -12   2   9        0.05       11.57      5.70 o 
 -11   2   9      156.28      131.46     12.55 o 
 -10   2   9        1.85        9.25      2.43 o 
  -9   2   9        0.05        5.55      1.74 o 
  -8   2   9       40.18       30.60      4.41 o 
  -7   2   9      136.13      123.97      9.12 o 
  -6   2   9      661.30      648.95     17.30 o 
  -5   2   9        2.71        2.30      1.35 o 
  -4   2   9      123.68      143.91      7.98 o 
  -3   2   9       28.45       44.68      3.53 o 
  -2   2   9       46.05       38.26      3.79 o 
  -1   2   9       37.15       36.12      3.11 o 
   0   2   9       71.32      100.32      5.59 o 
   1   2   9        3.40        3.12      1.10 o 
   2   2   9      575.26      669.43     25.13 o 
   3   2   9      103.93       96.19      8.80 o 
   4   2   9        0.07        4.73      1.24 o 
   5   2   9      176.70      194.29     11.10 o 
   6   2   9        5.23       12.09      2.90 o 
   7   2   9        6.23       14.11      2.45 o 
   8   2   9       25.89       33.38      5.22 o 
   9   2   9       10.37       17.59      4.59 o 
  10   2   9       41.85       44.76      7.96 o 
  11   2   9        6.01       18.42      3.45 o 
  12   2   9       39.28       26.66     13.51 o 
 -15   3   9      133.33      129.28      9.82 o 
 -14   3   9        7.57       14.11      3.78 o 
 -13   3   9       53.03       57.17      8.11 o 
 -12   3   9       11.55        8.46      2.70 o 
 -11   3   9       52.38       52.14      8.10 o 
 -10   3   9      316.89      288.25     24.06 o 
  -9   3   9       25.42       32.26      4.49 o 
  -8   3   9        0.14        4.19      3.11 o 
  -7   3   9      784.86      775.11     23.49 o 
  -6   3   9        0.69        5.84      1.96 o 
  -5   3   9       41.84       46.55      3.56 o 
  -4   3   9      117.24      134.08      8.13 o 
  -3   3   9      943.97     1033.69     32.90 o 
  -2   3   9      600.99      647.54     11.33 o 
  -1   3   9      193.29      229.35     11.60 o 
   0   3   9       68.86       97.73      8.27 o 
   1   3   9      619.15      676.03     17.33 o 
   2   3   9        2.35        3.70      2.16 o 
   3   3   9      135.63      137.91      8.96 o 
   4   3   9       34.28       24.58      2.24 o 
   5   3   9       97.24      100.42     10.57 o 
   6   3   9      241.59      253.20     20.86 o 
   7   3   9        2.91       11.72      3.28 o 
   8   3   9       87.21       68.02      8.66 o 
   9   3   9      137.39      139.14     13.42 o 
  10   3   9       26.56       20.96      7.24 o 
  11   3   9       25.96       36.55      6.21 o 
  12   3   9      193.68      167.76     16.15 o 
 -14   4   9      115.70      110.99     10.65 o 
 -13   4   9       97.89      100.98     11.90 o 
 -12   4   9        0.61        6.55      5.79 o 
 -11   4   9      494.39      499.27     16.44 o 
 -10   4   9       30.98       29.34      8.22 o 
  -9   4   9      484.66      474.59     11.23 o 
  -8   4   9        1.86        2.44      3.73 o 
  -7   4   9      603.56      607.80     43.64 o 
  -6   4   9      270.09      258.08     21.99 o 
  -5   4   9      385.08      363.80     27.03 o 
  -3   4   9       34.82       48.74      6.68 o 
  -2   4   9       73.82       72.90      4.47 o 
  -1   4   9      173.39      170.80     11.97 o 
   0   4   9      171.08      136.08      7.89 o 
   1   4   9      547.17      503.54     19.32 o 
   2   4   9      109.32      120.50      6.98 o 
   3   4   9       78.84       78.27      8.09 o 
   4   4   9       44.34       66.25      8.27 o 
   5   4   9      585.72      586.23     40.53 o 
   6   4   9       69.89       44.90     18.34 o 
   7   4   9       39.11       47.74      6.37 o 
   8   4   9      296.87      340.50     22.70 o 
   9   4   9       59.26       92.96     13.46 o 
  10   4   9        0.77        8.74      3.26 o 
  11   4   9        6.71       13.47      4.00 o 
 -14   5   9       19.63       23.90     14.27 o 
 -13   5   9      181.74      202.04     22.66 o 
 -12   5   9       50.99       27.38     13.57 o 
 -11   5   9        9.90       19.06      4.88 o 
 -10   5   9      211.73      201.61     13.98 o 
  -9   5   9       93.59      100.21     13.84 o 
  -8   5   9      220.21      204.45     19.61 o 
  -7   5   9      144.94      133.58     11.92 o 
  -6   5   9      366.12      365.67     26.81 o 
  -5   5   9       68.21       65.02     11.55 o 
  -4   5   9       56.25       63.78      8.51 o 
  -3   5   9      863.34      878.52     78.80 o 
  -2   5   9        0.93        6.81      2.29 o 
  -1   5   9       19.79       19.00      3.18 o 
   0   5   9      337.11      292.92     17.39 o 
   1   5   9       46.38       44.14      4.90 o 
   2   5   9      271.77      290.81     14.41 o 
   3   5   9        3.39        6.41      2.95 o 
   4   5   9      699.41      727.03     25.22 o 
   5   5   9      186.71      181.55     14.26 o 
   6   5   9       33.97       24.40      3.91 o 
   7   5   9      235.63      260.29     21.27 o 
   8   5   9      113.45      111.68     19.40 o 
   9   5   9       19.49       26.73      7.38 o 
  10   5   9       11.19        9.41      7.53 o 
  11   5   9      232.87      236.89     17.09 o 
 -13   6   9       20.14       23.93      5.29 o 
 -12   6   9        8.15       13.78      3.16 o 
 -11   6   9       68.67       68.09     10.82 o 
 -10   6   9       15.33       27.82      5.70 o 
  -9   6   9       39.46       38.79      5.89 o 
  -8   6   9       45.22       35.31      6.06 o 
  -7   6   9       36.10       45.83      5.98 o 
  -6   6   9       44.40       41.45      6.74 o 
  -5   6   9       31.30       16.21      4.23 o 
  -4   6   9     1000.92     1045.70     52.70 o 
  -3   6   9        6.10        6.74      2.70 o 
  -2   6   9      962.59      876.88     44.95 o 
  -1   6   9       52.66       63.40      5.93 o 
   0   6   9      772.92      813.74     28.51 o 
   1   6   9      416.56      397.03     20.73 o 
   2   6   9      294.35      322.54     13.24 o 
   3   6   9      149.88      124.51      8.75 o 
   4   6   9       20.48       16.77      4.19 o 
   5   6   9       68.40       73.61      7.00 o 
   6   6   9       63.82       93.17      9.85 o 
   7   6   9      228.23      219.82     17.89 o 
   8   6   9       41.17       25.05      5.82 o 
   9   6   9      239.17      221.41     18.28 o 
  10   6   9       37.36       41.35      8.27 o 
 -12   7   9       13.57       13.18      3.68 o 
 -11   7   9       72.91       78.14      8.43 o 
 -10   7   9        1.69        7.43      2.76 o 
  -9   7   9       11.26       17.47      4.53 o 
  -8   7   9      153.35      175.57     12.03 o 
  -7   7   9      313.81      326.07     26.90 o 
  -6   7   9      155.83      134.41      9.95 o 
  -5   7   9        2.03        3.66      3.33 o 
  -4   7   9       35.55       42.53      5.72 o 
  -3   7   9       22.29       19.60      5.20 o 
  -2   7   9        8.82        8.50      2.91 o 
  -1   7   9      165.10      156.88      8.64 o 
   0   7   9      274.22      288.43     20.07 o 
   1   7   9      356.32      376.04     22.47 o 
   2   7   9      617.50      613.23     29.42 o 
   3   7   9      588.23      644.77     18.52 o 
   4   7   9      234.26      239.44     20.33 o 
   5   7   9      433.67      477.00     24.85 o 
   6   7   9      280.88      265.45     21.69 o 
   7   7   9       54.48       54.59      8.56 o 
   8   7   9       56.15       60.59     10.56 o 
   9   7   9       25.78       28.35      5.77 o 
 -10   8   9       11.90       19.54      5.28 o 
  -9   8   9      288.49      300.88     22.00 o 
  -8   8   9      157.23      192.16     18.01 o 
  -7   8   9        1.29       14.14      3.62 o 
  -6   8   9       12.30       18.70      5.07 o 
  -5   8   9      385.11      439.59     30.22 o 
  -4   8   9        6.70       13.24      4.75 o 
  -3   8   9       13.95       26.60      4.45 o 
  -2   8   9      125.34      115.89     14.64 o 
  -1   8   9      672.56      844.52     69.65 o 
   0   8   9        0.00        5.23      5.26 o 
   1   8   9        5.78        8.13      3.24 o 
   2   8   9        1.57        6.10      2.08 o 
   3   8   9      143.59      152.75     10.60 o 
   4   8   9       60.30       53.43      9.92 o 
   5   8   9      210.80      217.27     17.50 o 
   6   8   9      285.79      368.44     19.10 o 
   7   8   9       11.67        8.97      4.35 o 
  -8   9   9        5.69       14.55      7.53 o 
  -7   9   9       13.47       11.26      4.18 o 
  -6   9   9        0.08        9.25      4.09 o 
  -5   9   9        1.77       10.97      3.66 o 
  -4   9   9       35.62       29.57      5.94 o 
  -3   9   9       17.95       20.19      4.43 o 
  -2   9   9       30.54       45.20      7.57 o 
  -1   9   9        4.67        8.43      6.61 o 
   0   9   9        1.08        8.68      2.94 o 
   1   9   9        0.37        4.77      2.86 o 
   2   9   9      123.95      126.12     19.36 o 
   3   9   9      132.72      170.01     26.81 o 
   4   9   9       60.72       58.91     15.27 o 
   5   9   9       27.71       19.50      5.51 o 
  -5  10   9        1.77        6.08      5.69 o 
  -4  10   9       16.87       29.31      8.90 o 
  -3  10   9        4.01       14.44      6.52 o 
  -2  10   9        0.09        3.20      2.80 o 
  -1  10   9        5.75       12.38      5.16 o 
   0  10   9       15.08       23.39      8.97 o 
   1  10   9       48.28       32.25      6.19 o 
   2  10   9       77.39       94.44     27.45 o 
 -15   0  10      103.22       93.76      8.85 o 
 -14   0  10       67.18       54.26     11.31 o 
 -13   0  10        2.41        9.71      8.33 o 
 -12   0  10        1.62        2.30      2.24 o 
 -11   0  10      387.79      471.44     76.09 o 
 -10   0  10      193.84      229.79     26.20 o 
  -9   0  10       16.02       23.15      7.89 o 
  -8   0  10      936.05     1020.57     59.01 o 
  -7   0  10      728.26      872.00     41.32 o 
  -6   0  10      184.64      168.69     18.55 o 
  -5   0  10      165.88      146.70     10.92 o 
  -4   0  10      301.47      257.80     21.05 o 
  -3   0  10       21.65       58.51     13.85 o 
  -2   0  10       13.68       11.94      2.48 o 
  -1   0  10      224.33      303.46     19.00 o 
   1   0  10        0.03        7.55      4.41 o 
   2   0  10      692.31      749.53     24.89 o 
   3   0  10      455.33      505.91     20.94 o 
   4   0  10       79.49       68.86      6.68 o 
   5   0  10       93.65      105.27      8.52 o 
   6   0  10       84.64       68.75      8.03 o 
   7   0  10        9.15        9.07      2.96 o 
   8   0  10       27.16       40.70     12.97 o 
   9   0  10        1.16        1.87      2.32 o 
  10   0  10       35.11       46.74     13.66 o 
  11   0  10        0.83       20.55     11.90 o 
  12   0  10       12.69       15.16      5.89 o 
 -15   1  10       60.65       35.15      7.09 o 
 -14   1  10       11.48       12.53      4.87 o 
 -13   1  10       18.87       22.04      6.05 o 
 -12   1  10      176.73      158.60     13.78 o 
 -11   1  10       16.75       12.82      4.58 o 
 -10   1  10      207.07      206.06     13.92 o 
  -9   1  10       40.67       48.98      5.42 o 
  -8   1  10       57.22       80.35      5.62 o 
  -7   1  10       34.49       29.28      3.65 o 
  -6   1  10        3.80        9.70      1.84 o 
  -5   1  10       81.39      104.31     10.76 o 
  -4   1  10      428.92      387.75     18.79 o 
  -3   1  10      177.65      198.01     13.08 o 
  -2   1  10       55.98       38.73      3.67 o 
  -1   1  10      317.01      286.69     14.95 o 
   0   1  10       14.32        4.36      1.32 o 
   1   1  10       12.13        4.24      1.53 o 
   2   1  10        0.06        5.33      1.29 o 
   3   1  10       71.81       65.97      5.07 o 
   4   1  10       24.46       21.87      3.03 o 
   5   1  10        7.47        7.04      1.76 o 
   6   1  10      110.24      118.81      7.76 o 
   7   1  10       33.08       27.86      5.40 o 
   8   1  10       29.23       33.56      7.89 o 
   9   1  10        2.41        8.00      4.17 o 
  10   1  10       14.94       11.59      4.27 o 
  11   1  10       11.44       18.83      6.52 o 
  12   1  10        0.19       15.23      5.58 o 
 -15   2  10        0.39       17.20      7.36 o 
 -14   2  10      253.31      264.25     26.57 o 
 -13   2  10       30.20       21.86      4.39 o 
 -12   2  10       21.09       16.83      5.06 o 
 -11   2  10       44.41       34.46      7.42 o 
 -10   2  10      356.78      414.96     13.78 o 
  -9   2  10      258.20      239.40     19.59 o 
  -8   2  10       12.27       14.58      2.95 o 
  -7   2  10      107.79      100.19     12.12 o 
  -6   2  10        0.03        4.77      1.75 o 
  -5   2  10      313.50      363.98     19.24 o 
  -4   2  10       37.52       36.70      4.15 o 
  -3   2  10      220.75      183.71     10.08 o 
  -2   2  10      121.51      168.79     10.93 o 
  -1   2  10        8.70        4.47      0.99 o 
   0   2  10        2.01        6.00      1.32 o 
   1   2  10      499.39      493.52     16.25 o 
   2   2  10       71.89       64.69      5.06 o 
   3   2  10        4.74        7.53      1.76 o 
   4   2  10        9.66        6.98      2.41 o 
   5   2  10      398.17      418.85     12.79 o 
   6   2  10      411.76      448.49     14.25 o 
   7   2  10       92.69      105.88     11.07 o 
   8   2  10       35.42       51.24      6.70 o 
   9   2  10       29.50       40.96      7.51 o 
  10   2  10      102.15       84.71     10.51 o 
  11   2  10        6.86       15.67      3.66 o 
  12   2  10        6.38       12.66      5.75 o 
 -14   3  10      358.11      367.84     17.44 o 
 -13   3  10       88.25       84.39     14.21 o 
 -12   3  10       38.98       37.17     17.60 o 
 -11   3  10      170.40      163.03     14.54 o 
 -10   3  10      115.28      101.58     10.13 o 
  -9   3  10        6.02       12.57      3.06 o 
  -8   3  10       24.32       22.76      2.93 o 
  -7   3  10        2.30        6.48      1.78 o 
  -6   3  10     1503.99     1590.61     38.85 o 
  -5   3  10       46.76       36.81      4.38 o 
  -4   3  10      159.13      143.16      8.25 o 
  -3   3  10        5.36        3.23      2.03 o 
  -2   3  10      123.58      107.74      9.52 o 
  -1   3  10       13.25        9.61      1.79 o 
   0   3  10      115.20      131.42      8.63 o 
   1   3  10      331.22      347.70     15.20 o 
   2   3  10     1230.35     1350.97     23.01 o 
   3   3  10       26.84       34.59      3.42 o 
   4   3  10      261.25      281.57     13.26 o 
   5   3  10       49.55       65.06      8.00 o 
   6   3  10       20.80       28.03      8.72 o 
   7   3  10        8.17       16.71      3.94 o 
   8   3  10        8.93       11.58      6.96 o 
   9   3  10      459.95      489.48     31.42 o 
  10   3  10      410.86      428.26     29.62 o 
  11   3  10       43.84       34.09      8.27 o 
 -14   4  10      313.30      336.88     24.47 o 
 -13   4  10        8.85       18.19      4.80 o 
 -12   4  10      105.44       82.22      8.88 o 
 -11   4  10      113.68      113.36      8.58 o 
 -10   4  10     1582.86     1695.08     76.21 o 
  -9   4  10        4.32        5.83      3.85 o 
  -8   4  10      334.75      313.00     11.22 o 
  -7   4  10       15.04       23.98     10.59 o 
  -6   4  10      285.14      305.44     20.16 o 
  -5   4  10      226.65      232.87     21.19 o 
  -4   4  10      138.99      170.91     13.94 o 
  -3   4  10      816.56      828.31     47.81 o 
  -2   4  10     3635.86     3774.47     89.04 o 
  -1   4  10      258.60      245.81     14.38 o 
   0   4  10      815.97      759.85     28.00 o 
   1   4  10       46.04       43.48      4.07 o 
   2   4  10       93.00       80.76      6.83 o 
   3   4  10       17.60       15.70      2.21 o 
   4   4  10      124.01      146.16     12.37 o 
   5   4  10      513.91      532.39     31.47 o 
   6   4  10     1288.75     1397.73     41.40 o 
   7   4  10       42.36       47.95      5.45 o 
   8   4  10      519.05      598.40     39.94 o 
   9   4  10        8.16       19.00      3.90 o 
  10   4  10       66.49       54.60      8.97 o 
  11   4  10       37.71       32.36      6.92 o 
 -13   5  10        4.07       17.87      3.90 o 
 -12   5  10       15.83       20.18      3.91 o 
 -11   5  10      204.36      203.04     13.81 o 
 -10   5  10      622.79      662.33     36.27 o 
  -9   5  10       95.70      115.70     11.48 o 
  -8   5  10      353.01      326.60     22.50 o 
  -7   5  10      631.51      627.98     25.49 o 
  -6   5  10     3324.39     3254.35    102.92 o 
  -5   5  10      174.29      179.20     23.37 o 
  -4   5  10      951.87      868.32     46.72 o 
  -3   5  10       27.18       37.29      7.87 o 
  -2   5  10      341.26      316.31     17.61 o 
  -1   5  10      106.80      123.30      7.63 o 
   0   5  10      239.67      292.46     18.97 o 
   1   5  10     1204.40     1265.99     25.77 o 
   2   5  10     3739.46     3806.31     76.89 o 
   3   5  10      243.87      213.49     11.55 o 
   4   5  10     1132.19     1250.59     28.13 o 
   5   5  10      219.60      266.24     19.83 o 
   6   5  10      172.14      177.32     12.51 o 
   7   5  10      110.33      119.73     13.33 o 
   8   5  10       43.68       28.29     12.44 o 
   9   5  10       20.54       20.45      5.07 o 
  10   5  10       91.06       67.18      8.52 o 
 -12   6  10      181.07      165.54     22.18 o 
 -11   6  10       96.20       98.88     13.74 o 
 -10   6  10      305.76      295.07     21.81 o 
  -9   6  10        0.03        8.19      4.50 o 
  -8   6  10      162.17      185.07     13.73 o 
  -7   6  10      538.36      585.79     29.22 o 
  -6   6  10     1498.83     1584.18     36.55 o 
  -5   6  10      176.51      180.82     15.90 o 
  -4   6  10      446.90      483.30     26.90 o 
  -3   6  10     1403.99     1381.88     29.91 o 
  -2   6  10     5379.79     5579.32     59.47 o 
  -1   6  10      672.02      656.78     19.26 o 
   0   6  10     1366.11     1393.64     41.06 o 
   1   6  10      350.64      347.76     26.40 o 
   2   6  10      280.57      275.08     18.22 o 
   3   6  10      319.07      320.90     14.15 o 
   4   6  10       14.51       15.13      4.35 o 
   5   6  10       41.98       39.97      6.80 o 
   6   6  10      434.08      423.24     24.46 o 
   7   6  10       45.66       61.69     11.54 o 
   8   6  10      163.62      182.25     14.51 o 
   9   6  10       37.95       45.42      7.81 o 
 -11   7  10       61.63       46.68      8.45 o 
 -10   7  10      691.54      769.89     58.21 o 
  -9   7  10       14.36       24.92      5.79 o 
  -8   7  10      431.02      447.38     31.92 o 
  -7   7  10        7.22        4.71      2.76 o 
  -6   7  10      980.57      904.52     34.33 o 
  -5   7  10      278.29      322.45     14.43 o 
  -4   7  10      532.06      536.50     26.91 o 
  -3   7  10      148.80      109.08     21.94 o 
  -2   7  10      141.32      155.36     27.93 o 
  -1   7  10      311.95      318.03     20.32 o 
   0   7  10        2.00        4.47      2.64 o 
   1   7  10      207.26      211.46     13.29 o 
   2   7  10     1789.92     1837.40     63.74 o 
   3   7  10        0.17        2.34      2.88 o 
   4   7  10      241.73      213.72     18.91 o 
   5   7  10      158.42      175.04     14.28 o 
   6   7  10      491.19      498.35     51.96 o 
   7   7  10       42.94       45.22     10.40 o 
   8   7  10       49.44       46.12      9.01 o 
  -9   8  10       72.98       70.52     17.23 o 
  -8   8  10       14.40       19.82      4.75 o 
  -7   8  10       17.14       11.83      6.87 o 
  -6   8  10      200.08      165.03     19.79 o 
  -5   8  10      312.35      316.77     21.93 o 
  -4   8  10       69.19       59.36     16.56 o 
  -3   8  10      141.68      154.44     11.69 o 
  -2   8  10      417.90      326.60     14.60 o 
  -1   8  10        4.23       11.50      8.56 o 
   0   8  10      139.31      109.20     11.98 o 
   1   8  10       78.78       55.80      7.91 o 
   2   8  10       37.84       29.91      4.49 o 
   3   8  10       74.08       96.28     14.81 o 
   4   8  10       49.98       37.97      6.60 o 
   5   8  10        0.21        7.30      3.80 o 
   6   8  10      256.62      249.38     24.53 o 
  -7   9  10      169.76      185.33     17.49 o 
  -6   9  10       23.39       37.18     11.24 o 
  -5   9  10       58.47       43.65      8.19 o 
  -4   9  10        1.21       11.94      4.10 o 
  -3   9  10       18.07       17.76      4.23 o 
  -2   9  10        1.58        8.84      2.04 o 
  -1   9  10       57.59       40.90      6.70 o 
   0   9  10        0.04        4.38      2.48 o 
   1   9  10      225.78      229.28     16.05 o 
   2   9  10       37.14       27.16     16.10 o 
   3   9  10        0.34       13.63      4.95 o 
   4   9  10        4.74       12.39      5.93 o 
  -3  10  10      258.54      287.67     34.35 o 
  -2  10  10        4.06        6.01      3.25 o 
  -1  10  10       74.79       93.83     15.85 o 
 -14   1  11        0.38        9.70      3.71 o 
 -13   1  11       25.47       24.92      4.24 o 
 -12   1  11      219.72      256.38     15.77 o 
 -11   1  11      134.72      136.02     24.05 o 
 -10   1  11       25.43       26.22      4.44 o 
  -9   1  11      254.99      255.60     13.47 o 
  -8   1  11       24.36       22.72      2.64 o 
  -7   1  11      338.84      341.73     18.95 o 
  -6   1  11      562.80      535.77     26.68 o 
  -5   1  11      619.45      584.17     26.77 o 
  -4   1  11        6.15       14.43      2.23 o 
  -3   1  11      824.30      842.10     37.20 o 
  -2   1  11     1676.98     1652.16     26.96 o 
  -1   1  11      173.87      140.40      9.64 o 
   0   1  11      205.39      182.54     12.42 o 
   1   1  11      577.31      611.07     16.29 o 
   2   1  11       43.32       44.96      5.30 o 
   3   1  11        4.55        8.25      2.06 o 
   4   1  11       28.32       19.39      2.50 o 
   5   1  11       96.37       88.03      8.22 o 
   6   1  11       18.42       25.03      6.95 o 
   7   1  11       75.60       63.03      8.32 o 
   8   1  11       53.93       62.41     14.77 o 
   9   1  11       49.69       53.92     11.84 o 
  10   1  11      151.45      150.59     14.57 o 
  11   1  11        9.36       19.76      5.42 o 
 -14   2  11        0.45        8.82      2.06 o 
 -13   2  11       15.55       16.62      5.35 o 
 -12   2  11       14.52       11.85      4.78 o 
 -11   2  11      131.51      118.64     16.66 o 
 -10   2  11      373.72      397.61     19.05 o 
  -9   2  11       89.10       94.75     11.96 o 
  -8   2  11      279.36      280.83     14.50 o 
  -7   2  11      113.31      109.54      9.45 o 
  -6   2  11     1619.28     1654.37     44.91 o 
  -5   2  11       20.76       23.71      2.59 o 
  -4   2  11       11.98       16.06      2.09 o 
  -3   2  11       53.18       54.60      4.85 o 
  -2   2  11      162.81      133.50      8.94 o 
  -1   2  11      330.20      331.35     10.47 o 
   0   2  11      110.04      114.27      8.60 o 
   1   2  11       41.64       25.41      5.20 o 
   2   2  11      613.61      625.21     24.79 o 
   3   2  11        0.03        4.68      1.21 o 
   4   2  11      347.58      378.36     15.54 o 
   5   2  11        9.73       12.47      2.21 o 
   6   2  11       61.08       47.21      4.18 o 
   7   2  11        0.00        7.25      3.19 o 
   8   2  11        2.65        7.69      2.90 o 
   9   2  11        8.89       15.34      6.16 o 
  10   2  11        2.95        7.93      2.98 o 
  11   2  11      187.24      201.87     25.10 o 
 -14   3  11       18.31        5.29      7.60 o 
 -13   3  11      226.80      260.33     33.14 o 
 -12   3  11      169.43      159.63     16.41 o 
 -11   3  11        2.58       10.02      3.96 o 
 -10   3  11      229.10      229.37      7.80 o 
  -9   3  11      123.07      139.67     12.34 o 
  -8   3  11       13.17       18.70      2.03 o 
  -7   3  11       79.21       71.38      5.24 o 
  -6   3  11      195.03      194.56      9.98 o 
  -5   3  11        2.04        3.31      1.29 o 
  -4   3  11       32.02       28.44      2.99 o 
  -3   3  11       77.56       99.05      7.06 o 
  -2   3  11      702.09      712.14     22.70 o 
  -1   3  11      126.56      142.48      9.76 o 
   0   3  11      158.45      143.14      8.65 o 
   1   3  11      142.78      138.32     11.63 o 
   2   3  11      255.40      253.28     16.54 o 
   3   3  11      170.33      185.61     14.20 o 
   4   3  11       21.33       16.81      3.90 o 
   5   3  11      215.95      230.73     23.89 o 
   6   3  11       78.29       87.62      8.21 o 
   7   3  11      102.64      117.21     11.42 o 
   8   3  11       71.47       78.41      9.42 o 
   9   3  11       13.47       17.96      3.99 o 
  10   3  11      171.27      202.60     14.21 o 
 -13   4  11       53.83       51.00      7.41 o 
 -12   4  11       51.56       62.61      9.80 o 
 -11   4  11      390.92      391.45     28.03 o 
 -10   4  11        3.22       16.73      5.55 o 
  -9   4  11       60.69       59.45     12.54 o 
  -8   4  11       46.30       51.04      8.75 o 
  -7   4  11      295.74      290.94     20.48 o 
  -6   4  11       32.63       27.03      6.33 o 
  -5   4  11      156.26      166.87     14.46 o 
  -4   4  11       81.46      119.44      9.28 o 
  -3   4  11       76.25       76.16      5.12 o 
  -2   4  11       50.19       51.51      4.72 o 
  -1   4  11      127.23      109.18      9.99 o 
   0   4  11       37.60       42.87      4.22 o 
   1   4  11        1.97        4.60      1.58 o 
   2   4  11       10.58       10.81      2.05 o 
   3   4  11      514.36      556.57     12.22 o 
   4   4  11       18.09       27.49      4.49 o 
   5   4  11      113.21      117.03     14.14 o 
   6   4  11      562.98      582.25     46.71 o 
   7   4  11      427.58      471.35     33.62 o 
   8   4  11        0.16        9.83      7.02 o 
   9   4  11      179.87      183.02     15.67 o 
  10   4  11      295.92      297.87     24.27 o 
 -13   5  11      133.27      127.36     29.51 o 
 -12   5  11       30.94       19.99      5.48 o 
 -11   5  11       97.10       91.38     10.69 o 
 -10   5  11        0.38        8.29      3.24 o 
  -9   5  11      251.49      237.81     16.10 o 
  -8   5  11      134.66      131.12     13.59 o 
  -7   5  11      234.29      234.49     20.29 o 
  -6   5  11      115.27      114.59      9.92 o 
  -5   5  11       80.62       64.02      9.03 o 
  -4   5  11       66.08       61.11      7.45 o 
  -3   5  11      406.80      412.83     30.84 o 
  -2   5  11      837.56      816.44     21.79 o 
  -1   5  11       27.95       22.11      4.96 o 
   0   5  11       17.82       17.02      1.65 o 
   1   5  11      297.09      321.28     12.20 o 
   2   5  11      452.00      428.75     23.62 o 
   3   5  11       40.29       42.20      5.79 o 
   4   5  11       96.36      106.91      7.98 o 
   5   5  11       41.47       33.25      4.35 o 
   6   5  11       99.30      106.21     11.05 o 
   7   5  11        2.70        6.63      2.54 o 
   8   5  11        0.45        4.40      2.81 o 
   9   5  11        2.63       14.44      3.78 o 
 -12   6  11        9.32       13.01      3.91 o 
 -11   6  11        3.93       10.62      3.48 o 
 -10   6  11       27.75       22.57      4.93 o 
  -9   6  11        1.59       10.82      4.02 o 
  -8   6  11       39.01       33.63      5.93 o 
  -7   6  11       28.71       27.49     10.12 o 
  -6   6  11      814.40      884.74     51.61 o 
  -5   6  11       20.84       16.65      6.05 o 
  -4   6  11      109.26       99.81     10.35 o 
  -3   6  11       20.41       20.48      3.73 o 
  -2   6  11       10.66       13.99      4.41 o 
  -1   6  11       15.46        7.97      1.16 o 
   0   6  11      181.85      195.72     12.50 o 
   1   6  11       88.31      103.15      7.46 o 
   2   6  11      163.08      185.75     10.93 o 
   3   6  11      168.45      153.79     13.66 o 
   4   6  11        0.41        9.05      2.97 o 
   5   6  11       10.82       10.25      6.89 o 
   6   6  11        3.99       14.69      5.68 o 
   7   6  11       32.23       53.55      8.48 o 
   8   6  11      100.27       99.64     10.08 o 
 -10   7  11      575.63      663.02     51.84 o 
  -9   7  11       29.22       36.49      5.33 o 
  -8   7  11       21.94       27.30      4.67 o 
  -7   7  11      139.53      148.80     14.00 o 
  -6   7  11       46.28       35.15      8.46 o 
  -5   7  11      200.04      153.55     15.15 o 
  -4   7  11        0.90       10.44      3.10 o 
  -3   7  11      176.01      153.72     15.44 o 
  -2   7  11      186.37      218.62     16.78 o 
  -1   7  11      491.04      448.88     39.51 o 
   0   7  11       29.71       26.15      3.23 o 
   1   7  11      201.53      171.55     18.94 o 
   2   7  11      165.37      193.85     13.61 o 
   3   7  11      118.57      122.91     12.21 o 
   4   7  11      215.04      217.00     19.10 o 
   5   7  11      288.21      286.70     22.67 o 
   6   7  11      124.46      134.27     23.14 o 
   7   7  11       34.71       35.76      6.93 o 
  -9   8  11       47.81       27.86     11.34 o 
  -8   8  11       14.68       26.94      8.77 o 
  -7   8  11       15.92       11.18      7.16 o 
  -6   8  11      250.67      284.71     21.64 o 
  -5   8  11       70.12       60.27     10.05 o 
  -4   8  11       25.65       35.01      7.79 o 
  -3   8  11        0.31        9.59      2.90 o 
  -2   8  11        0.24        4.87      3.49 o 
  -1   8  11        2.51       11.31      2.87 o 
   0   8  11       68.25       91.96     10.17 o 
   1   8  11        3.71        9.95      3.00 o 
   2   8  11        7.29       26.80      8.71 o 
   3   8  11      167.97      161.18     18.46 o 
   4   8  11        0.12        8.88      4.40 o 
   5   8  11       85.54      106.08     29.82 o 
  -6   9  11        8.13       10.05      3.95 o 
  -5   9  11        9.38       17.55      3.86 o 
  -4   9  11       14.35       28.15      6.34 o 
  -3   9  11        0.54       10.14      3.11 o 
  -2   9  11        5.11       15.59      3.62 o 
  -1   9  11       19.36        7.03      2.82 o 
   0   9  11        0.70        6.69      3.44 o 
   2   9  11       32.71       33.25     10.15 o 
 -14   0  12       55.25       44.57     12.72 o 
 -13   0  12     1963.74     2188.31     42.91 o 
 -12   0  12       75.81       77.36     16.04 o 
 -11   0  12      173.52      182.99     17.95 o 
 -10   0  12      401.05      371.39     42.76 o 
  -9   0  12     1237.39     1344.35     32.89 o 
  -8   0  12        0.20        4.21      2.07 o 
  -7   0  12        4.91        4.90      2.64 o 
  -6   0  12     1200.12     1330.31     88.44 o 
  -5   0  12        4.14        1.88      2.38 o 
  -4   0  12        8.56       14.41      4.18 o 
  -3   0  12      118.22      107.94     16.79 o 
  -2   0  12     1129.50     1063.56     42.79 o 
  -1   0  12      189.65      143.57     20.18 o 
   0   0  12       38.09       28.92      4.96 o 
   1   0  12      497.69      377.51     29.42 o 
   2   0  12     1013.69     1070.29     50.05 o 
   3   0  12       19.00       24.24     12.59 o 
   4   0  12        0.04        6.49      3.21 o 
   6   0  12        1.12       13.64      7.21 o 
   7   0  12       17.55       36.03      5.51 o 
   8   0  12      101.05       85.91     16.07 o 
   9   0  12     1067.94     1319.41    124.40 o 
  10   0  12      119.92      110.16     25.07 o 
 -14   1  12      231.73      281.34     41.71 o 
 -13   1  12        0.07        8.51      2.77 o 
 -12   1  12      384.20      374.02     26.93 o 
 -11   1  12        2.29        6.75      4.02 o 
 -10   1  12      535.60      564.88     21.44 o 
  -9   1  12     1013.96     1062.59     30.40 o 
  -8   1  12       73.52       77.83      7.52 o 
  -7   1  12       51.92       46.63      5.51 o 
  -6   1  12       51.73       43.83      4.17 o 
  -5   1  12     1170.25     1011.66     35.78 o 
  -4   1  12        8.78       14.42      2.08 o 
  -3   1  12      494.60      437.12     27.94 o 
  -2   1  12       19.99       24.16      3.56 o 
  -1   1  12        6.37        5.34      1.62 o 
   0   1  12        6.98        8.07      3.31 o 
   1   1  12     1953.18     1861.99     71.66 o 
   2   1  12      492.18      487.97     17.04 o 
   3   1  12       72.98       77.19      6.09 o 
   4   1  12       82.54       73.94      8.13 o 
   5   1  12      344.22      355.17     32.17 o 
   6   1  12      497.73      571.49     23.47 o 
   7   1  12       22.56       25.98      3.73 o 
   8   1  12      113.27      133.20     14.90 o 
   9   1  12      207.75      190.59     17.96 o 
 -14   2  12       49.09       52.81      6.73 o 
 -13   2  12       99.92      112.99     19.59 o 
 -12   2  12       78.02       76.65     16.97 o 
 -11   2  12       18.69       13.19      3.33 o 
 -10   2  12        4.16        8.54      1.79 o 
  -9   2  12       31.98       48.50      4.87 o 
  -8   2  12      850.81      928.77     32.42 o 
  -7   2  12      610.01      596.99     15.49 o 
  -6   2  12      152.63      159.31     10.20 o 
  -5   2  12     1475.14     1586.04     41.78 o 
  -4   2  12      142.75      142.80     10.88 o 
  -3   2  12     2117.75     2276.59     79.50 o 
  -2   2  12      283.98      290.38     18.42 o 
  -1   2  12     1652.53     1661.09     42.87 o 
   0   2  12      432.29      435.17     16.46 o 
   1   2  12      416.37      464.52     36.41 o 
   2   2  12        2.31        6.61      2.03 o 
   3   2  12       31.54       25.32      3.48 o 
   4   2  12      324.86      340.38     15.85 o 
   5   2  12       29.97       37.25      4.40 o 
   6   2  12      357.53      376.88     30.30 o 
   7   2  12      118.23      108.29     14.00 o 
   8   2  12        0.38       10.85      3.65 o 
   9   2  12        0.01        5.89      4.22 o 
  10   2  12       90.19      104.84     14.31 o 
 -13   3  12       17.98       15.01      4.51 o 
 -12   3  12      264.94      256.19     13.82 o 
 -11   3  12      778.89      822.59     47.92 o 
 -10   3  12        0.91        7.73      1.78 o 
  -9   3  12      191.65      191.63     17.16 o 
  -8   3  12       99.01      105.56      8.91 o 
  -7   3  12     1504.87     1425.11     33.32 o 
  -6   3  12      185.91      169.87     14.58 o 
  -5   3  12        2.01        6.84      2.74 o 
  -4   3  12     3480.09     3757.15     86.22 o 
  -3   3  12      134.18      109.11     10.70 o 
  -2   3  12      113.34       99.21      6.78 o 
  -1   3  12     1210.72     1184.34     27.32 o 
   0   3  12     1468.41     1581.91     36.13 o 
   1   3  12       95.14       98.79     13.16 o 
   2   3  12      339.78      324.21     13.93 o 
   3   3  12     1927.68     1981.09     53.14 o 
   4   3  12       73.26       77.74      6.63 o 
   5   3  12        0.02        7.92      4.16 o 
   6   3  12      105.46      115.19     13.47 o 
   7   3  12      490.20      475.31     30.58 o 
   8   3  12      165.81      174.62     13.30 o 
   9   3  12        5.79       12.40      3.71 o 
 -13   4  12        0.26       10.57      3.98 o 
 -12   4  12      218.31      227.67     14.78 o 
 -11   4  12      145.93      142.36     14.15 o 
 -10   4  12      423.07      436.97     30.52 o 
  -9   4  12        0.39        8.75      6.06 o 
  -8   4  12     1975.68     2205.74     54.22 o 
  -7   4  12       37.59       20.77      4.54 o 
  -6   4  12        9.23       18.61      7.16 o 
  -5   4  12      291.62      258.56     17.51 o 
  -4   4  12      289.14      301.21     17.03 o 
  -3   4  12      304.21      269.36     10.76 o 
  -2   4  12      141.07      137.54     10.09 o 
  -1   4  12      322.06      309.48     14.46 o 
   0   4  12     1976.33     2026.21     55.66 o 
   1   4  12        1.69        6.35      1.61 o 
   2   4  12      544.40      559.81     16.82 o 
   3   4  12        9.62       15.72      2.72 o 
   4   4  12     1099.07     1151.61     41.99 o 
   5   4  12        1.18        3.77      2.57 o 
   6   4  12      734.27      779.36     38.87 o 
   7   4  12      273.51      270.30     16.41 o 
   8   4  12       11.03       11.06      3.07 o 
   9   4  12       80.85       72.56     11.29 o 
 -12   5  12      429.72      481.29     44.11 o 
 -11   5  12        2.18       12.44      5.92 o 
 -10   5  12        0.39       14.73      4.53 o 
  -9   5  12        8.25       13.41      4.02 o 
  -8   5  12        0.00        7.50      3.13 o 
  -7   5  12       11.06       21.58      5.09 o 
  -6   5  12      216.15      205.81     25.64 o 
  -5   5  12      176.24      184.82     14.15 o 
  -4   5  12     1907.84     2133.24     39.54 o 
  -3   5  12       75.71       51.68      7.54 o 
  -2   5  12      195.80      171.80     12.73 o 
  -1   5  12       44.20       41.42      3.56 o 
   0   5  12      637.87      661.39     23.48 o 
   1   5  12       16.32       14.01      2.96 o 
   2   5  12      601.14      619.22     32.93 o 
   3   5  12        0.69        3.91      3.45 o 
   4   5  12      316.61      325.61     21.13 o 
   5   5  12      216.16      198.80     11.68 o 
   6   5  12        4.73        8.93      3.20 o 
   7   5  12       21.92       21.96      4.14 o 
   8   5  12      351.74      381.28     24.14 o 
 -11   6  12      124.93      139.73     26.19 o 
 -10   6  12       24.82       22.16      7.29 o 
  -9   6  12      284.54      305.09     26.36 o 
  -8   6  12      497.15      583.83     20.33 o 
  -7   6  12       52.84       37.30      9.35 o 
  -6   6  12      110.07      124.29     16.86 o 
  -5   6  12      274.17      271.96     14.21 o 
  -4   6  12      105.50      105.65     11.58 o 
  -3   6  12      147.96      121.50     12.28 o 
  -2   6  12      419.12      362.53     17.47 o 
  -1   6  12       23.64       21.70      7.06 o 
   0   6  12      437.60      435.43     16.48 o 
   1   6  12      634.49      577.52     23.47 o 
   2   6  12        0.34        3.98      1.67 o 
   3   6  12        1.61       10.36      2.20 o 
   4   6  12      208.22      210.95     17.03 o 
   5   6  12      252.91      217.32     23.93 o 
   6   6  12       46.87       38.91      7.17 o 
   7   6  12       39.94       17.34     20.18 o 
  -9   7  12       33.04       38.92      6.12 o 
  -8   7  12       38.31       36.90      9.88 o 
  -6   7  12       27.64       19.54      7.91 o 
  -5   7  12       20.49       11.90      3.25 o 
  -4   7  12       74.95       68.43     10.57 o 
  -3   7  12       49.20       34.03      6.70 o 
  -2   7  12        6.23        9.53      3.63 o 
  -1   7  12       70.43       63.35      9.64 o 
   0   7  12       30.64       23.56      4.40 o 
   1   7  12        3.90        3.60      3.24 o 
   2   7  12       49.31       39.52     13.43 o 
   3   7  12        4.01       11.45      5.25 o 
   4   7  12      100.15       97.70     12.71 o 
   5   7  12       78.90       76.67      8.81 o 
   6   7  12       16.81       21.89     12.62 o 
  -7   8  12      210.23      191.46     15.05 o 
  -6   8  12        9.46       10.83      4.48 o 
  -5   8  12        1.36        9.20      3.37 o 
  -4   8  12       29.88       28.64      7.61 o 
  -3   8  12       95.86       72.68     14.27 o 
  -2   8  12       18.61       28.43      4.94 o 
  -1   8  12      101.59      109.86     11.95 o 
   0   8  12        3.23        6.60      4.42 o 
   1   8  12        2.12       13.93      4.47 o 
   2   8  12        0.01       10.98      5.20 o 
   3   8  12      185.63      203.16     23.13 o 
   4   8  12       27.11       24.83      6.80 o 
  -3   9  12       71.59       88.21     24.40 o 
  -2   9  12        0.11       10.39      3.92 o 
  -1   9  12       22.95       19.59      8.06 o 
   0   9  12       40.64       56.39     16.67 o 
 -13   1  13      296.68      252.30     22.22 o 
 -12   1  13      273.94      280.90     10.20 o 
 -11   1  13       55.04       38.91      7.56 o 
 -10   1  13       17.08       17.63      4.27 o 
  -9   1  13     1076.64     1135.38     35.74 o 
  -8   1  13      230.14      211.11     13.55 o 
  -7   1  13        1.22        3.91      1.79 o 
  -6   1  13       14.62       12.52      2.11 o 
  -5   1  13      483.39      445.09     28.77 o 
  -4   1  13        0.13        6.00      1.63 o 
  -3   1  13      237.36      206.69     13.66 o 
  -2   1  13       19.55       12.10      1.92 o 
  -1   1  13       19.75       13.12      2.08 o 
   0   1  13      122.07       85.12      8.25 o 
   1   1  13     1505.29     1570.95     28.02 o 
   2   1  13        2.21        3.49      1.62 o 
   3   1  13       43.80       42.20      4.45 o 
   4   1  13      246.64      268.72     22.48 o 
   5   1  13     1169.49     1249.73     33.21 o 
   6   1  13        3.32        5.60      1.71 o 
   7   1  13       84.97       99.24     11.37 o 
   8   1  13       80.26       94.72     13.80 o 
   9   1  13      265.57      256.81     33.96 o 
 -13   2  13      251.87      241.63     26.49 o 
 -12   2  13       11.30       14.02      3.98 o 
 -11   2  13      274.47      245.45     12.14 o 
 -10   2  13        8.78       10.64      2.61 o 
  -9   2  13       68.40       52.78      8.64 o 
  -8   2  13      676.75      763.18     22.86 o 
  -7   2  13     1185.49     1146.38     32.08 o 
  -6   2  13        8.40       12.06      2.25 o 
  -5   2  13     1465.17     1611.78     31.88 o 
  -4   2  13     1228.11     1079.74     26.50 o 
  -3   2  13     2633.76     2752.34     56.49 o 
  -2   2  13       45.70       32.90      3.54 o 
  -1   2  13     1293.37     1289.02     36.59 o 
   0   2  13      612.13      574.55     22.83 o 
   1   2  13     1212.33     1266.78     34.18 o 
   2   2  13       10.95        7.48      1.74 o 
   3   2  13      468.13      441.84     23.01 o 
   4   2  13       45.53       48.84      4.94 o 
   5   2  13       24.37       21.45      3.40 o 
   6   2  13        0.01        6.58      3.50 o 
   7   2  13       28.57       23.11      4.64 o 
   8   2  13       14.12       19.29      5.06 o 
   9   2  13       97.86       90.00     16.78 o 
 -13   3  13       25.98       22.24      8.43 o 
 -12   3  13       70.79       66.27      7.53 o 
 -11   3  13      334.10      369.42     31.77 o 
 -10   3  13       47.82       31.12      6.17 o 
  -9   3  13      437.16      432.50     24.41 o 
  -8   3  13      199.05      187.88      9.41 o 
  -7   3  13      406.62      424.17     19.38 o 
  -6   3  13        0.15        4.74      2.93 o 
  -5   3  13        6.45       10.03      4.40 o 
  -4   3  13        2.53        5.65      2.26 o 
  -3   3  13       13.51       22.11      3.15 o 
  -2   3  13        3.76        7.80      1.86 o 
  -1   3  13      319.80      402.00     22.53 o 
   0   3  13      215.40      169.48     20.53 o 
   1   3  13      621.15      637.95     15.48 o 
   2   3  13        3.74        5.23      1.84 o 
   3   3  13      484.38      552.19     14.98 o 
   4   3  13      120.81      106.37     10.87 o 
   5   3  13      314.90      333.49     21.79 o 
   6   3  13       52.09       62.01     10.10 o 
   7   3  13      166.45      145.64     15.98 o 
   8   3  13        4.99        9.10      3.05 o 
 -12   4  13      185.46      225.12     26.80 o 
 -11   4  13      120.20      112.68     16.72 o 
 -10   4  13       35.58       36.40      5.89 o 
  -9   4  13        7.70        9.31      3.07 o 
  -8   4  13      113.73       98.44      8.70 o 
  -6   4  13       45.85       48.12      6.50 o 
  -5   4  13       34.19       40.94      5.12 o 
  -4   4  13        1.09        2.64      3.42 o 
  -3   4  13      113.85      110.45      8.51 o 
  -2   4  13       23.01       15.33      2.63 o 
  -1   4  13        1.44        3.91      1.73 o 
   0   4  13       86.96       85.42      8.08 o 
   2   4  13      184.10      187.30     10.81 o 
   3   4  13      189.79      171.49     13.55 o 
   4   4  13      332.48      334.36     23.40 o 
   5   4  13      125.76      141.26     14.91 o 
   6   4  13       53.51       62.13     14.42 o 
   7   4  13      411.31      456.35     33.11 o 
   8   4  13       69.78       93.46     11.82 o 
 -11   5  13       19.73       28.17      7.50 o 
 -10   5  13        3.62        3.26      3.10 o 
  -9   5  13       36.95       22.43      4.22 o 
  -8   5  13        1.27       12.69      3.99 o 
  -7   5  13       64.91       38.63      6.63 o 
  -6   5  13       86.41       78.27     10.59 o 
  -5   5  13        5.07        4.67      2.04 o 
  -4   5  13       16.28       13.95      6.78 o 
  -3   5  13        3.24        8.64      3.91 o 
  -2   5  13      220.68      164.87     16.09 o 
  -1   5  13       34.80       15.05      5.48 o 
   0   5  13        8.24       11.96      4.79 o 
   1   5  13        5.63        7.76      1.94 o 
   2   5  13        0.66        4.45      1.60 o 
   3   5  13       59.11       50.32     16.47 o 
   4   5  13       93.65       85.46     10.26 o 
   5   5  13      162.85      150.33     14.94 o 
   6   5  13       44.31       29.22      4.56 o 
 -10   6  13       19.52       14.95      9.95 o 
  -9   6  13       15.66       16.83      3.73 o 
  -8   6  13      130.74      120.54     13.24 o 
  -7   6  13        6.40       13.95      3.10 o 
  -6   6  13       45.57       37.72      6.44 o 
  -5   6  13       33.50       28.93     10.16 o 
  -4   6  13        0.29        5.23      4.10 o 
  -3   6  13       30.53       35.46     10.31 o 
  -2   6  13       17.95       20.24      4.22 o 
  -1   6  13       28.34       22.56      5.67 o 
   0   6  13       12.29       12.15      3.99 o 
   1   6  13      251.90      223.97     16.61 o 
   2   6  13       52.18       50.48      7.58 o 
   3   6  13       31.76       28.73      7.47 o 
   4   6  13      104.01      101.38     12.76 o 
   5   6  13        6.83       13.35      3.32 o 
   6   6  13       11.79       10.70      4.45 o 
  -8   7  13        5.17       14.76      4.22 o 
  -7   7  13       74.15       66.90      7.61 o 
  -6   7  13        0.70        6.50      5.05 o 
  -5   7  13       92.91      101.46     12.45 o 
  -4   7  13       15.74       27.37      5.24 o 
  -3   7  13      210.92      187.61     17.22 o 
  -2   7  13        0.63        6.52      2.67 o 
  -1   7  13      217.41      240.61     20.49 o 
   0   7  13       48.23       70.50     10.16 o 
   1   7  13        0.74       15.38      5.17 o 
   2   7  13       34.44       59.54     11.50 o 
   3   7  13       67.85       55.44     10.48 o 
   4   7  13       11.57       16.79      8.42 o 
  -6   8  13       19.27       22.86      4.61 o 
  -5   8  13       69.71       72.23     12.01 o 
  -4   8  13       98.32       75.46      8.33 o 
  -3   8  13       70.58       72.94      7.80 o 
  -2   8  13        0.30        9.07      2.97 o 
  -1   8  13       10.99       19.28      7.09 o 
   0   8  13       88.47       73.95      9.76 o 
   1   8  13       82.02      110.12     21.30 o 
   2   8  13       18.94       35.13      8.52 o 
 -13   0  14        4.31        8.62      3.95 o 
 -12   0  14      288.86      251.52     48.38 o 
 -11   0  14      166.10      142.35     25.89 o 
 -10   0  14      291.17      293.37     35.41 o 
  -9   0  14       66.16       69.30      9.41 o 
  -8   0  14       19.81       14.42      9.09 o 
  -7   0  14      101.45       70.03     12.91 o 
  -6   0  14       31.01       33.66     11.65 o 
  -5   0  14     2108.92     2251.11     60.00 o 
  -4   0  14       13.80       12.19      3.63 o 
  -3   0  14     1186.97     1278.86     39.18 o 
  -2   0  14      126.35      128.05     14.60 o 
  -1   0  14      674.52      691.05     67.64 o 
   0   0  14      213.67      194.74     22.78 o 
   1   0  14      702.62      739.31     59.93 o 
   2   0  14      122.68      146.57     21.24 o 
   3   0  14      409.34      434.15     35.30 o 
   4   0  14        1.12        6.57      2.89 o 
   5   0  14      533.91      565.00     35.10 o 
   6   0  14      239.10      235.83     43.68 o 
   7   0  14      607.11      650.15     70.96 o 
   8   0  14      658.49      686.52     75.60 o 
 -12   1  14      339.61      331.77     24.80 o 
 -11   1  14      462.78      488.52     21.95 o 
 -10   1  14       25.10       23.81      4.10 o 
  -9   1  14      362.43      329.76     18.27 o 
  -8   1  14      259.52      228.19     13.28 o 
  -7   1  14      781.47      777.35     39.65 o 
  -6   1  14      219.81      208.86     16.73 o 
  -5   1  14       43.55       32.17      6.22 o 
  -4   1  14       19.49       13.98      2.12 o 
  -3   1  14      166.70      160.95     10.14 o 
  -2   1  14       42.81       30.50      6.87 o 
  -1   1  14     1237.19     1119.37     27.41 o 
   0   1  14       19.24       13.67      4.41 o 
   1   1  14        0.02        5.69      2.10 o 
   2   1  14      147.99      132.21      9.20 o 
   3   1  14      882.75      857.52     20.95 o 
   4   1  14      796.64      733.49     22.97 o 
   5   1  14       32.25       28.15      8.45 o 
   6   1  14       17.88       20.86      7.69 o 
   7   1  14       13.50       20.76      6.49 o 
   8   1  14      420.17      402.32     40.30 o 
 -12   2  14       21.76       15.64      5.40 o 
 -11   2  14        0.62        8.72      3.55 o 
 -10   2  14      168.97      143.26     11.76 o 
  -9   2  14      156.92      140.26     11.50 o 
  -8   2  14      322.32      282.21     13.32 o 
  -7   2  14      120.55       91.14     10.29 o 
  -6   2  14       10.64       11.07      1.97 o 
  -5   2  14      103.51       83.05      8.10 o 
  -4   2  14       22.04       19.19      3.10 o 
  -3   2  14       21.56       21.19      9.64 o 
  -2   2  14      173.38      156.21     12.70 o 
  -1   2  14      214.99      177.04     16.30 o 
   0   2  14      617.55      540.58     19.70 o 
   1   2  14      122.37       90.23      9.99 o 
   2   2  14        0.85       11.85      4.70 o 
   3   2  14       31.68       29.70      3.97 o 
   4   2  14      395.65      401.40     25.41 o 
   5   2  14      107.84      110.33     17.47 o 
   6   2  14       26.81       27.20      4.41 o 
   7   2  14      138.25      125.61     15.62 o 
   8   2  14       29.41       39.64      8.20 o 
 -12   3  14        0.00        7.95      3.61 o 
 -11   3  14        0.03        7.98      3.01 o 
 -10   3  14       54.09       31.40      4.67 o 
  -9   3  14       82.90       85.96     20.47 o 
  -8   3  14      404.08      411.06     16.63 o 
  -7   3  14      450.47      410.49     38.42 o 
  -6   3  14      189.23      183.75     13.80 o 
  -5   3  14      575.78      521.40     22.20 o 
  -4   3  14     1802.00     1803.07     60.45 o 
  -3   3  14     1181.39     1073.83     20.19 o 
  -2   3  14       37.85       33.93      5.26 o 
  -1   3  14      310.96      245.34     24.57 o 
   0   3  14      946.57      888.53     30.70 o 
   1   3  14      312.84      268.10     15.56 o 
   2   3  14       17.42       17.70      4.06 o 
   3   3  14        1.28        5.01      2.39 o 
   4   3  14        3.86        9.32      3.24 o 
   5   3  14       15.45       34.48      5.74 o 
   6   3  14        7.81        7.60      3.38 o 
   7   3  14        2.82        8.81      3.16 o 
 -11   4  14      303.34      327.50     32.13 o 
 -10   4  14        1.25       10.32      3.83 o 
  -9   4  14      130.20       97.38     21.43 o 
  -8   4  14      467.90      507.91     44.17 o 
  -7   4  14      367.07      415.92     27.95 o 
  -6   4  14        5.59       10.06      5.59 o 
  -5   4  14      131.93      141.07     14.37 o 
  -4   4  14        9.52       14.03      3.61 o 
  -3   4  14      124.64      133.61      7.59 o 
  -2   4  14      102.75       98.48      5.63 o 
  -1   4  14      234.69      204.55     11.40 o 
   0   4  14      539.86      494.58     14.73 o 
   1   4  14      519.47      508.39     18.14 o 
   2   4  14      110.38      105.56      8.49 o 
   3   4  14      385.18      409.60     37.47 o 
   4   4  14      509.85      504.34     20.39 o 
   5   4  14      265.59      234.77     23.99 o 
   6   4  14        0.16        5.27      1.84 o 
   7   4  14        3.22        6.82      2.72 o 
 -10   5  14       23.33       29.29     11.72 o 
  -9   5  14       31.48       35.34      5.33 o 
  -8   5  14       57.06       54.75      9.60 o 
  -7   5  14      255.25      263.25     23.54 o 
  -6   5  14        2.24        2.99      6.15 o 
  -5   5  14       64.52       79.53      9.97 o 
  -4   5  14      245.77      262.80     33.95 o 
  -3   5  14      434.35      448.14     25.93 o 
  -2   5  14        1.64        6.66      2.77 o 
  -1   5  14      217.97      244.89     13.37 o 
   0   5  14       54.39       32.91      5.38 o 
   1   5  14        0.15        3.57      1.93 o 
   2   5  14       65.06       69.16      9.20 o 
   3   5  14       79.36       59.49      8.78 o 
   4   5  14       69.02       57.23      7.79 o 
   5   5  14       17.49       29.86      6.70 o 
   6   5  14      181.68      194.98     28.08 o 
  -9   6  14       10.85       12.77      4.04 o 
  -8   6  14       45.09       45.87      8.68 o 
  -7   6  14       52.19       48.95      7.68 o 
  -6   6  14       13.22       24.98      8.96 o 
  -5   6  14       66.55       82.93     12.49 o 
  -3   6  14       42.01       29.00      9.17 o 
  -2   6  14       19.98       33.00      6.31 o 
  -1   6  14       23.61       23.82      5.58 o 
   0   6  14       22.05       30.45      4.96 o 
   1   6  14       78.59       80.27     14.79 o 
   2   6  14       26.57       18.74      4.45 o 
   3   6  14       77.13       97.70     15.08 o 
   4   6  14        1.12        6.92      2.22 o 
  -7   7  14        0.45        1.18      1.93 o 
  -6   7  14        2.94        6.54      2.72 o 
  -5   7  14        2.96        7.27      7.44 o 
  -4   7  14        0.69       10.34      3.74 o 
  -3   7  14        6.11       17.04      3.66 o 
  -2   7  14        5.12       11.01      3.80 o 
  -1   7  14       13.36       21.65      3.86 o 
   0   7  14       11.71       10.53      4.20 o 
   1   7  14        7.00       16.56      5.44 o 
   2   7  14       36.32       37.95      8.59 o 
 -12   1  15       20.90       18.55      4.05 o 
 -11   1  15       13.87       13.16      3.31 o 
 -10   1  15      118.15      129.54      9.24 o 
  -9   1  15       46.40       45.58      5.61 o 
  -8   1  15       96.41       80.98     13.01 o 
  -7   1  15        0.08        7.78      2.29 o 
  -6   1  15        0.01        6.09      1.71 o 
  -5   1  15       25.86       13.44      2.70 o 
  -4   1  15        7.62       10.80      2.74 o 
  -3   1  15       12.70       10.36      1.93 o 
  -2   1  15       72.76       52.39      5.68 o 
  -1   1  15        2.05        7.22      2.59 o 
   0   1  15      188.14      174.97      9.97 o 
   1   1  15       93.09       77.65      6.67 o 
   2   1  15        1.70        5.81      2.26 o 
   3   1  15        0.57        5.36      1.94 o 
   4   1  15      200.54      177.75     13.22 o 
   5   1  15      442.20      450.27     23.30 o 
   6   1  15        3.89        8.76      3.84 o 
   7   1  15       71.63       80.33     14.48 o 
 -11   2  15       73.02       78.26     10.29 o 
 -10   2  15       16.80       20.92      6.00 o 
  -9   2  15      135.39      109.58     14.23 o 
  -8   2  15      125.73      134.33     13.46 o 
  -7   2  15       23.53       14.15      3.73 o 
  -6   2  15      338.42      338.65     13.33 o 
  -5   2  15       84.72       63.18     11.25 o 
  -4   2  15     1009.84     1005.00     25.34 o 
  -3   2  15      137.28      142.22     12.96 o 
  -2   2  15        0.54        5.93      2.29 o 
  -1   2  15       21.86       24.10      3.72 o 
   0   2  15      663.01      659.93     37.03 o 
   1   2  15      710.30      653.81     28.87 o 
   2   2  15       37.88       52.23      6.87 o 
   3   2  15       57.53       49.58     11.52 o 
   4   2  15       38.41       39.02      8.20 o 
   5   2  15       41.53       31.20      5.06 o 
   6   2  15        0.01        9.63      3.66 o 
   7   2  15       62.20       61.59     10.24 o 
 -11   3  15        0.22        9.67      3.77 o 
 -10   3  15      118.26      113.16     10.40 o 
  -9   3  15        6.46        8.13      2.79 o 
  -8   3  15      169.93      179.57     12.72 o 
  -7   3  15        1.15       14.86      4.24 o 
  -6   3  15       19.44       18.98      5.84 o 
  -5   3  15      187.97      166.95     13.64 o 
  -4   3  15       46.15       39.95      5.97 o 
  -3   3  15      136.18       95.33      8.30 o 
  -2   3  15      206.15      251.26     17.25 o 
  -1   3  15       13.58       10.29      3.07 o 
   0   3  15      167.80      130.49     10.05 o 
   1   3  15        0.01        7.86      2.34 o 
   2   3  15        0.27        6.15      1.39 o 
   3   3  15       31.94       34.04      5.09 o 
   4   3  15      208.32      206.25     18.01 o 
   5   3  15      244.38      274.63     22.58 o 
   6   3  15        0.31        4.51      2.63 o 
 -10   4  15        0.00        8.16      3.08 o 
  -9   4  15        9.93       21.40      4.71 o 
  -8   4  15        2.67       17.61      7.02 o 
  -7   4  15       90.65       87.55     10.52 o 
  -6   4  15       36.44       39.15      6.48 o 
  -5   4  15        7.58       14.97      5.77 o 
  -4   4  15       21.45       26.38     14.67 o 
  -3   4  15       81.02       48.50     17.07 o 
  -2   4  15       13.84       15.83      2.80 o 
  -1   4  15      141.20      139.49     11.51 o 
   0   4  15       16.66       13.49      2.12 o 
   1   4  15       11.06       15.23      3.02 o 
   2   4  15       37.42       39.41      6.13 o 
   3   4  15        3.41       12.65     12.17 o 
   4   4  15       15.61       16.64      2.78 o 
   5   4  15        3.03        8.12      2.90 o 
  -9   5  15       17.65       22.22      4.71 o 
  -8   5  15       13.55       19.13      3.95 o 
  -7   5  15       28.20       23.08      7.80 o 
  -6   5  15        4.51       12.49      4.04 o 
  -5   5  15        0.38        5.54      3.29 o 
  -4   5  15        0.41        8.20      5.80 o 
  -3   5  15        5.36        9.54      3.37 o 
  -2   5  15       17.28       25.23      4.34 o 
  -1   5  15       30.41       22.01      3.49 o 
   0   5  15        6.16        8.19      3.53 o 
   1   5  15      104.52      113.38     33.46 o 
   2   5  15       18.88       10.93      3.13 o 
   3   5  15      111.14       95.20     11.69 o 
   4   5  15        0.34        6.56      2.46 o 
  -7   6  15       25.49       23.01      5.83 o 
  -6   6  15       75.33       91.30     10.71 o 
  -5   6  15       66.65       93.64     14.91 o 
  -4   6  15      112.50      116.85      9.33 o 
  -3   6  15       81.78       99.41     19.92 o 
  -2   6  15        0.40       12.36      4.33 o 
  -1   6  15        0.08        8.88      3.75 o 
   0   6  15       31.21       32.08      7.53 o 
   1   6  15       97.97      166.12     51.88 o 
   2   6  15       29.02       32.87      9.27 o 
  -3   7  15        8.10       13.80      3.84 o 
  -2   7  15       64.03       50.91     15.29 o 
  -1   7  15       10.93       12.12      8.02 o 
 -10   0  16        1.68       11.85      3.76 o 
  -9   0  16        9.52       14.07      3.22 o 
  -8   0  16       36.32       36.69      9.65 o 
  -7   0  16      356.38      375.47     41.80 o 
  -6   0  16      513.81      527.12     57.23 o 
  -5   0  16        6.99       14.92      4.25 o 
  -4   0  16      257.65      289.31     28.80 o 
  -3   0  16       30.31       27.02      6.94 o 
  -2   0  16      402.01      408.89     20.94 o 
  -1   0  16      287.47      232.36     14.73 o 
   0   0  16       60.01       61.17     14.10 o 
   1   0  16      435.65      384.46     50.52 o 
   2   0  16      153.75      161.37     19.59 o 
   3   0  16      242.64      233.48     27.76 o 
   4   0  16        7.27        9.56      4.82 o 
   5   0  16       66.17       67.42     14.79 o 
 -10   1  16       84.06       71.74      8.97 o 
  -9   1  16       14.45       20.25      5.95 o 
  -8   1  16      101.51      105.73      9.63 o 
  -7   1  16       61.01       49.84      6.84 o 
  -6   1  16       53.43       31.26      4.05 o 
  -5   1  16       64.94       70.06      8.20 o 
  -4   1  16        8.12       18.96      5.69 o 
  -3   1  16      439.52      450.50     24.05 o 
  -2   1  16      280.06      273.96     25.18 o 
  -1   1  16        5.33        5.42      1.88 o 
   0   1  16       13.78        9.85      1.97 o 
   1   1  16       15.59        9.74      2.64 o 
   2   1  16      154.48      122.78     12.44 o 
   3   1  16      110.23      104.51     12.82 o 
   4   1  16       13.92       12.46      7.77 o 
   5   1  16       20.72       19.29      4.14 o 
 -10   2  16        0.23        8.95      2.94 o 
  -9   2  16        0.06        5.04      2.73 o 
  -8   2  16       19.14       24.58      5.08 o 
  -7   2  16       46.33       27.74      7.37 o 
  -6   2  16       27.17        8.28      4.29 o 
  -5   2  16       85.76       83.08     11.52 o 
  -4   2  16        3.12        7.21      2.75 o 
  -3   2  16        4.44        7.52      2.48 o 
  -2   2  16        1.14        4.92      1.49 o 
  -1   2  16       84.97       54.25      9.04 o 
   0   2  16       21.93       23.53      4.14 o 
   1   2  16       10.42       12.38      2.94 o 
   2   2  16       90.03       87.90     11.05 o 
   3   2  16        2.26        0.62      2.56 o 
   4   2  16        0.65        8.16      2.96 o 
   5   2  16        2.21        2.14      3.03 o 
  -9   3  16       98.55      113.22     19.66 o 
  -8   3  16        7.33       10.46      3.94 o 
  -7   3  16       80.35       71.60     11.79 o 
  -6   3  16       47.64       44.79      9.38 o 
  -5   3  16        4.67        9.18      3.10 o 
  -4   3  16       39.23       55.35     15.05 o 
  -3   3  16       79.79       61.94     24.75 o 
  -2   3  16        3.64        3.75      2.31 o 
  -1   3  16      111.46      123.15     12.69 o 
   0   3  16        0.16        6.77      1.86 o 
   1   3  16        2.74        3.05      1.52 o 
   2   3  16        1.19        8.91      2.60 o 
   3   3  16        3.52        5.82      3.35 o 
   4   3  16       61.79       68.02      7.27 o 
  -8   4  16       27.75       31.06      5.56 o 
  -7   4  16       91.28       89.59     10.03 o 
  -6   4  16        0.04        7.17      3.11 o 
  -5   4  16       77.89       58.17      8.47 o 
  -4   4  16       22.52       20.18      8.77 o 
  -3   4  16       37.74       29.82      4.26 o 
  -2   4  16       18.80       21.98      7.31 o 
  -1   4  16       23.26       14.18      4.11 o 
   0   4  16       51.82       52.06     13.08 o 
   1   4  16      115.88      118.19     14.09 o 
   2   4  16       47.75       46.47      9.63 o 
   3   4  16      221.56      214.49     22.24 o 
  -7   5  16       16.34       33.37      6.15 o 
  -6   5  16       49.61       64.71      8.01 o 
  -5   5  16        0.92        7.84      7.01 o 
  -4   5  16       14.76       16.63      3.74 o 
  -3   5  16      147.28      154.06     20.01 o 
  -2   5  16       22.09       23.71      4.46 o 
  -1   5  16       81.68       92.30     11.39 o 
   0   5  16        1.11        3.86      3.78 o 
   1   5  16        5.37       11.53      7.52 o 
   2   5  16        0.46       10.07      5.97 o 
  -4   6  16        1.95        4.42      4.32 o 
  -3   6  16        0.23        7.16      2.66 o 
  -2   6  16        4.89        9.60      6.84 o 
  -1   6  16        2.37        8.20      3.30 o 
  -9   1  17       32.11       40.89      7.06 o 
  -8   1  17       66.88       83.28     22.17 o 
  -7   1  17        6.80       14.63      3.05 o 
  -6   1  17      113.61      142.74     14.56 o 
  -5   1  17       56.17       65.34      7.71 o 
  -4   1  17       31.72       26.65      3.29 o 
  -3   1  17        0.78        5.22      1.70 o 
  -2   1  17      115.45      125.80     10.81 o 
  -1   1  17       24.02       18.27      5.16 o 
   0   1  17       25.55       33.76      5.53 o 
   1   1  17        5.25        7.87      2.41 o 
   2   1  17      193.12      193.43     24.20 o 
   3   1  17        0.64        4.65      2.19 o 
  -8   2  17       44.21       35.13      6.71 o 
  -7   2  17       12.50        7.80      2.39 o 
  -6   2  17        9.71        6.97      3.41 o 
  -5   2  17        4.38        7.69      3.60 o 
  -4   2  17       36.35       19.50      5.09 o 
  -3   2  17        1.71        6.63      2.27 o 
  -2   2  17       22.35       23.17      3.38 o 
  -1   2  17        9.91       12.32      2.43 o 
   0   2  17      113.07      117.65     11.65 o 
   1   2  17       46.00       47.82      5.34 o 
   2   2  17       16.56       18.34      3.19 o 
   3   2  17       14.04       14.18      6.11 o 
  -8   3  17       27.20       18.20      3.46 o 
  -7   3  17       13.83       12.66      7.27 o 
  -6   3  17       11.96        8.36      3.09 o 
  -5   3  17       27.99       21.27      7.08 o 
  -4   3  17        3.48        9.72      3.44 o 
  -3   3  17        0.00        7.50      2.85 o 
  -2   3  17       18.94        8.80      5.93 o 
  -1   3  17        2.18        7.15      2.19 o 
   0   3  17        3.20        7.30      3.04 o 
   1   3  17        0.59        3.69      3.80 o 
   2   3  17       45.70       32.56      5.40 o 
  -6   4  17        5.89       11.66      3.19 o 
  -5   4  17        0.64        3.68      2.72 o 
  -4   4  17       14.11       11.62      8.43 o 
  -3   4  17       13.07       13.09      3.28 o 
  -2   4  17        4.48       13.72      5.10 o 
  -1   4  17       16.46       21.51      4.12 o 
   0   4  17       31.31       28.39      6.49 o 
   1   4  17        7.56        3.78      1.84 o 
  -7   0  18       11.03        2.64      2.63 o 
  -6   0  18      369.26      361.79     20.14 o 
  -5   0  18      174.45      184.60     13.21 o 
  -4   0  18      299.57      322.03     18.99 o 
  -3   0  18        0.23       10.15      3.46 o 
  -2   0  18      364.94      287.69     31.60 o 
  -1   0  18      142.94      186.41     20.30 o 
   0   0  18       67.75       89.56     16.10 o 
   1   0  18       11.07       30.08      8.77 o 
  -6   1  18        2.93        9.38      2.69 o 
  -5   1  18        2.92        7.91      2.02 o 
  -4   1  18        0.74        7.89      3.17 o 
  -3   1  18        0.47        8.63      2.31 o 
  -2   1  18       40.59       39.02      5.39 o 
  -1   1  18        8.65       20.13      5.32 o 
   0   1  18       34.97       24.84      7.20 o 
   1   1  18       23.66       11.29      4.84 o 
  -6   2  18        7.36       12.31      4.93 o 
  -5   2  18        3.88        9.83      3.00 o 
  -4   2  18        0.42       15.19      4.51 o 
  -3   2  18        3.86       11.98      4.83 o 
  -2   2  18       21.55       17.03      6.62 o 
  -1   2  18        2.14        7.30      2.29 o 
   0   2  18        0.01        7.73      3.36 o 
  -4   3  18       28.00       36.00      6.08 o 
  -3   3  18       42.96       61.69      8.48 o 
  -2   3  18       16.58       11.42      4.43 o 
                                                 
